# Supplementary material for: Dual viscosity mixture vehicle for intratympanic steroid treatment modifies the ROS and inflammation related proteomes
Source: Front Pharmacol. 2023 Jan 19;14:1081724. doi: 10.3389/fphar.2023.1081724 (PMC9892634; doi:10.3389/fphar.2023.1081724)
Supplement: Supplementary file 1 [file DataSheet1.xlsx]

## Sheet: s1
Supplementary table 1. DEPs after ANOVA multiple sample test between DVV, saline, and control group
UniprotID	Description	GeneName	Log2FC	P-value	iBAQ DRUG_3(cont)	iBAQ DRUG_1(saline)	iBAQ DRUG_2(saline)	iBAQ DRUG_1(DVV)	iBAQ DRUG_2(DVV)	iBAQ DRUG_3(DVV)	iBAQ DRUG_4(cont)	iBAQ DRUG_5(cont)	iBAQ DRUG_3(saline)	iBAQ DRUG_4(saline)	iBAQ DRUG_5(saline)	iBAQ DRUG_1(cont)	iBAQ DRUG_6(saline)	iBAQ DRUG_7(saline)	iBAQ DRUG_4(DVV)	iBAQ DRUG_5(DVV)	iBAQ DRUG_6(DVV)	iBAQ DRUG_7(DVV)	iBAQ DRUG_8(DVV)	iBAQ DRUG_9(DVV)	iBAQ DRUG_2(cont)	iBAQ DRUG_10(DVV)
H0VAZ7	Proteasome subunit beta type	PSMB7	3.20796	0.000619498	-2.3935	-5.62977	-1.72545	-0.27092	-1.49596	-0.258775	-1.36799	-2.57816	-2.72699	-3.31084	-3.39501	-1.22034	-4.05215	-5.1597	-1.72653	-1.03616	-1.25438	-2.12412	-1.18454	-3.34488	-0.922716	-0.278082
H0W5L8	Serpin family H member 1	SERPINH	3.08485	0.000822527	2.15326	-5.04994	-2.61355	0.170915	0.797109	1.8406	-2.10283	-1.78074	-2.02567	-2.16395	-3.04791	-3.33435	-3.08079	-5.16553	-0.093891	3.53398	0.422205	2.74009	0.133035	-1.96854	-3.81818	-1.49038
A0A286XVI5	Uncharacterized protein	LOC1007	2.68149	0.00208214	-0.421705	0.194176	0.0884646	-0.823187	0.0958358	-1.30164	0.629647	0.826436	0.659277	-0.660885	0.265804	0.942804	-0.182326	0.849843	-2.01933	-0.605469	0.170959	-0.858188	-0.742789	-1.37209	-0.0415268	-2.67074
A0A286X9B8	Nephroblastoma overexpressed	NOV	2.67533	0.00211188	0.0886416	1.41072	-1.11685	1.4964	-1.65667	-1.13114	1.17557	0.894684	0.10633	0.279546	1.06008	0.966203	-0.0331673	0.110266	-0.132412	-2.72179	-4.80103	-4.75898	-4.95938	-1.18071	1.03086	-2.80227
A0A286XP64	Heterogeneous nuclear ribonucleoprotein K	HNRNPK	2.39544	0.00402309	-3.54506	-3.62606	-1.38752	-1.82243	-1.25595	-3.51812	-2.45054	-3.63403	-2.43916	-4.28461	-3.68851	-5.19309	-4.08704	-4.95348	-2.16298	-0.809268	-1.91748	-1.94941	-1.50331	-1.67894	-4.91486	-3.40132
H0UVJ2	NPC intracellular cholesterol transporter 2	NPC2	2.26883	0.00538481	-0.197002	0.00923062	0.83986	0.541778	-4.69605	-2.40226	1.41349	2.18292	0.872087	1.31831	2.25826	0.653699	0.890299	-0.550462	1.19735	-5.01327	-5.84145	-5.05713	-1.43758	1.96099	1.83008	-2.54044
A0A286XL53	Fibulin-1	FBLN1	2.21556	0.00608751	1.06147	2.08581	0.574563	0.960677	-0.145048	0.186624	1.49131	1.62344	1.43536	0.89381	1.10755	1.64985	0.882238	0.241129	0.722895	-1.35081	-0.72776	-0.996077	0.680963	0.574292	0.0363911	-0.173448
A9LS48	Beta-transducin	Gnb1	2.20368	0.00625634	-2.75793	-1.5949	0.558779	-0.196671	0.753733	-0.43128	-2.95204	-2.86563	-2.27127	-0.919377	-2.94769	-1.87256	-2.16364	-1.91593	-1.83062	-0.0130293	-2.00691	-0.59581	-0.418604	-1.86072	-2.48305	-1.07132
A0A077SA01	Lysozyme	LYZF4	2.14658	0.00713543	-2.08601	0.0939569	3.2224	-1.22128	0.749149	-4.78634	-2.69196	-0.108177	-0.501649	-0.761017	0.030532	-2.03879	0.454256	0.187822	-3.02451	-4.30126	-1.79697	-2.16062	-5.80855	-0.153356	-4.31822	-3.61325
H0V9Q6	Tropomyosin 1	TPM1	2.02928	0.00934803	0.0618176	-2.06211	-0.428719	0.323349	0	1.45725	-0.680579	-0.587494	-2.37549	-0.515841	-1.35953	0.192222	-1.04035	0.116585	1.03239	0.535634	-0.784067	-0.170204	0.00688292	0.0228282	-0.990146	-0.725652
H0VRQ1	Afamin	AFM	2.02661	0.00940568	-1.02164	-0.714753	-2.25163	-0.290161	-3.19448	-3.41816	-1.55155	-1.96097	0.435629	-2.91579	-0.301799	-0.255774	-0.483482	-1.39745	-2.74694	-5.21716	-4.35779	-4.56414	-1.32925	-2.30084	-2.16135	-3.57164
H0WE32	Myelin protein zero	MPZ	2.00667	0.00984759	1.15346	-0.705976	-0.666437	-0.0181022	7.77813	5.25928	2.09074	0.843309	-2.66144	-3.76998	-2.90674	-5.13735	-0.938221	-0.219014	0.3128	4.62935	2.30308	4.12696	1.3012	-0.743941	1.33705	-0.0405811
H0UXT9	Retinol binding protein 4	RBP4	1.95688	0.0110438	3.34387	3.85025	2.4734	3.72552	2.66463	2.76502	3.07019	3.9282	3.82584	3.17124	3.79057	4.15028	3.47809	3.60266	2.83379	2.69564	2.0555	2.80316	3.2449	2.94745	3.33289	2.69922
H0VP72	Tropomyosin 4	TPM4	1.95535	0.0110828	0.747311	0.00754409	0.906145	-0.268991	0.964953	1.06895	-2.72115	-0.825659	-1.5516	-1.21089	-0.615126	-0.0341809	-1.28904	-0.172785	0.877118	2.0293	0.774276	1.69772	0.358777	-0.298083	0.209683	1.03856
A2BDH1	Major prion protein	prnp	1.86932	0.0135108	1.46101	2.83171	1.02139	3.62049	1.51989	-0.559747	2.13517	3.07918	1.11925	2.26603	3.12886	2.40572	1.94415	1.54337	-3.05965	0.863012	-0.0778391	-0.0651747	1.25803	-1.5552	2.1498	-3.92802
H0V1L7	Coagulation factor XII	F12	1.86539	0.0136336	0.0825461	1.3907	-0.165398	0.517973	0.255265	0.283898	0.052425	0.748756	2.27137	0.525231	0.814474	0.646232	0.913719	1.12922	-0.16038	-1.69548	-0.358364	0.365151	-0.993827	0.738113	0.0801778	-0.229645
H0V804	Aldose 1-epimerase	GALM	1.79058	0.0161965	-2.64511	-1.93116	-1.9181	-2.40624	-2.30617	-3.71085	0.244251	-1.29477	-1.79697	-0.444717	-2.40463	-1.96311	-2.23297	-1.46854	-2.88155	-4.69517	-2.84301	-2.45102	-3.22312	-1.22194	-2.21702	-3.30047
H0UYV6	EGF containing fibulin like extracellular matrix protein 1	EFEMP1	1.76288	0.0172631	-1.18532	0.747198	-1.24568	0.876859	-1.61242	-2.28284	-0.118563	-0.289216	-1.64809	-0.986358	-0.751968	0.0857082	-1.89968	-1.98276	-1.80589	-3.69741	-5.75408	-5.98916	-6.06849	-2.38259	-0.904927	-2.05552
Q9Z2R5	Apolipoprotein C-III	APOC3	1.73478	0.018417	4.66132	-0.0786118	-0.189155	3.291	4.13007	4.14092	0.522	1.12291	3.14661	2.75301	1.1636	2.57265	1.99287	2.4693	3.6837	3.1143	3.55893	4.15657	3.32051	3.84284	0.583167	1.05418
H0V529	Coagulation factor XIII A chain	F13A1	1.69363	0.0202474	-2.22442	-1.36833	-1.55604	-4.44171	-3.02068	-4.90174	-2.2099	-1.99284	-1.32642	-3.45788	-1.82239	-1.53329	-2.49574	-2.65877	-1.42415	-3.55709	-2.81059	-3.57079	-3.75116	-2.06144	-2.2909	-2.69009
H0VLM3	Uncharacterized protein	Hspa5	1.68737	0.0205414	0.54518	0.164378	1.41925	1.30883	1.32004	0.717028	0.1482	0.852242	0.447414	0.684405	0.321287	-0.168014	-0.934663	0.340795	1.1466	2.08339	0.777567	1.06001	1.22972	0.319185	0.784343	1.08034
A0A286Y2Y8	TATA-box binding protein associated factor 15	TAF15	1.68568	0.0206215	-3.73405	-3.3758	-4.13457	-2.54949	-3.50893	-3.20597	-2.90877	-1.81092	-2.60605	-4.03717	-3.7184	-4.30661	-3.9281	-2.57951	0.0541582	-0.923875	-1.67489	-2.09589	-1.84927	-2.75321	-4.05221	-3.0569
H0UW91	Proteasome subunit beta type	PSMB6	1.68349	0.0207257	-0.406646	-1.77446	-1.26823	-0.00670081	-0.598404	-0.331407	-2.21592	-2.57923	-2.25555	-2.4721	-0.939511	-0.385292	-3.4132	-1.81975	-1.99392	0.221782	0.25424	0.503029	-1.71117	0.0362581	-0.597746	-1.91626
A0A286XES1	Paraoxonase 1	PON1	1.66661	0.0215472	1.37937	0.883671	0.833402	1.51782	1.05079	1.49953	1.33649	0.970554	2.97755	1.57619	1.98115	2.0382	2.08839	1.99062	0.383766	-0.0617642	0.646844	0.519736	1.55406	0.949129	1.11572	0.667619
H0VL04	Protein disulfide-isomerase	P4HB	1.66594	0.0215804	-1.1278	-2.28207	-0.134468	-1.42623	-0.777669	-1.38595	-1.69462	-1.47608	-1.64756	-0.650038	-1.73598	-2.40183	-2.4452	-2.65026	-0.447249	0.542206	-0.707381	-0.490975	-0.885852	-1.34922	-1.66239	-0.410505
A0A286X7X1	Phosphodiesterase	PDE2A	1.61165	0.024454	-0.130724	-2.05162	-1.29753	-1.56897	-2.45597	0.212219	0.605146	1.73435	4.13025	-0.232666	1.04699	0.679402	2.62091	2.1937	0.146193	-4.84993	-1.03976	-0.879276	0.714289	-2.91817	0.1287	-1.79697
H0VGZ9	Alpha-1-microglobulin/bikunin precursor	AMBP	1.52726	0.0296989	1.13914	2.00801	1.65397	2.57597	1.01133	1.60521	1.27253	2.09264	2.99166	1.45441	1.73233	2.00554	2.20468	2.22707	1.86731	0.653644	0	0.676189	1.49885	-1.61576	2.02628	-0.753696
H0W6Y6	Embigin	EMB	1.49729	0.0318207	-1.42639	-2.35971	-4.79697	-1.88929	-2.59471	-0.626931	-1.77392	-2.0628	-1.75285	-4.03632	-2.09231	-0.529879	-2.08729	-2.0899	-1.87426	-3.17945	-1.9707	-3.12812	-2.68434	-2.40601	-0.353382	-2.85818
H0UVC5	Vimentin	VIM	1.48413	0.0327997	2.23375	0.271122	3.45989	1.95171	3.20117	2.69633	-0.366049	0.231569	0.534473	0.241263	-1.21057	1.15878	0.82159	0.233584	1.88084	3.7652	2.19288	3.16652	2.53206	1.70272	1.01057	-0.717639
H0V657	Uncharacterized protein		1.48264	0.0329124	2.49571	2.97892	1.9243	3.17611	2.07781	2.6842	2.56288	2.92912	3.20715	2.58379	2.44308	2.62251	2.72214	2.67775	1.80157	1.19385	1.33064	0.778322	2.24087	2.6053	3.08521	2.01035
A0A286XZZ1	Uncharacterized protein		1.41378	0.0385674	2.37612	-0.926964	0.492808	-0.402669	5.6006	4.94613	0.203757	-1.22517	-0.676654	-0.0663432	-1.65136	-7.38505	0.968299	-0.0653341	1.63384	4.86565	3.82084	4.27295	3.71733	-2.16873	1.9137	-0.127354
A0A286XJE0	Uncharacterized protein		1.40069	0.0397475	1.45845	1.12728	2.62223	1.31056	2.50351	0.588805	2.29982	3.26402	3.46594	1.46286	2.53849	3.67279	2.65611	2.10154	2.1955	1.80368	0.356678	1.29779	2.00615	1.45588	2.08362	1.60959
H0VQX1	Collagen type XII alpha 1 chain	COL12A1	1.39778	0.0400147	1.26844	-4.89652	-6.5372	-2.12911	0.288938	-0.359856	-2.60461	-3.59053	-4.5038	-3.14821	-2.85713	-9.49452	-3.32318	-3.22959	-2.38079	0.068897	-1.75023	-1.86006	-1.80414	-1.39843	-4.28481	-3.43107
H0VR94	Capping actin protein of muscle Z-line alpha subunit 1	CAPZA1	1.39691	0.040095	-1.86735	-1.35141	0.616155	-1.71452	0.116479	-0.449208	-2.77288	-1.54432	-1.43508	-1.12218	-1.36986	-1.97351	-1.21547	-0.968982	-2.6371	0	0.0136676	0.172658	-0.0692366	-2.20239	-1.79419	-0.135142
A0A286X9F2	Gelsolin	GSN	1.39277	0.040479	-4.00959	-4.28989	-2.17444	-3.47242	-3.16441	-3.81844	-3.04395	-3.20399	-2.88838	-1.93797	-2.26561	-4.49347	-1.79697	-3.12962	-1.46784	-2.04151	-2.10433	-2.39541	-2.53827	-1.71427	-3.46115	-2.49288
H0UZM9	Stress induced phosphoprotein 1	STIP1	1.38756	0.0409676	-2.87513	-4.00505	-2.25589	-2.88659	-4.15078	-2.54468	-1.99856	-2.37922	-3.92936	-2.37477	-3.17091	-1.4768	-3.17866	-4.61351	-2.49627	-3.00561	-2.08572	-0.826635	-2.65297	-1.50635	-2.22214	-1.67088
H0VG84	Malate dehydrogenase	MDH2	1.38628	0.0410885	0.356896	0.257676	1.15358	1.4275	1.10039	-0.397501	0.77571	0.00389779	0.0542595	1.22368	-1.09371	-0.102484	0.763026	0.432533	1.23285	1.43152	1.69524	1.38572	0.582072	0.842106	0.256043	1.50369
A0A286Y0N3	Creatine kinase B	CKB	1.37337	0.0423282	1.84423	1.57315	1.35935	1.63556	2.17468	2.39994	1.84191	0.733975	1.02222	0.947123	0.294586	2.50136	1.14079	-0.0304115	1.02499	2.17296	1.88614	3.69668	1.68148	0.940783	1.40993	0.967377
A0A286XED8	Uncharacterized protein	Tf	1.3681	0.042845	1.90525	1.47888	1.6421	1.81249	1.82741	1.55423	1.53769	1.30245	3.4979	0.855725	1.90786	1.00402	2.1912	1.89469	0.90596	0.553702	1.13183	1.10368	1.06477	0.35957	1.4647	-0.847682
H0VM59	Kininogen 1	KNG1	1.35899	0.0437532	3.93405	4.7193	3.83776	4.68056	3.66477	3.96489	2.98545	4.02292	5.05106	3.74129	3.75696	4.09929	3.9979	4.29027	3.05082	2.6601	3.22561	3.28678	3.64977	3.55124	3.91931	3.26546
A0A286XKE7	Uncharacterized protein		1.35273	0.0443885	-1.81415	0.973087	-0.785133	0.559832	-0.236059	-0.815358	1.03907	-4.19758	2.97755	0.107687	1.2488	-0.50669	1.63502	2.57409	0.697991	0.378432	-0.828399	-1.51471	0.456351	0.770387	1.12129	0.417653
A0A286XNA0	Dystroglycan 1	DAG1	1.33895	0.0458195	-0.413573	0.522606	-1.74541	0.489454	-1.1144	-0.779772	0.624724	0.94039	-0.152432	-0.271228	1.4579	0.346743	0.413232	0.568481	-0.415657	-1.05863	-0.800229	-0.0584856	-0.507378	-1.01939	-0.231591	-1.34138
H0VZD9	ATP synthase subunit beta	ATP5B	1.32116	0.0477353	-0.388939	-1.56476	-0.10852	-1.20557	-0.464677	-1.2557	-3.00157	-2.53854	-1.67745	0.437216	-1.82006	-1.13047	-2.55795	-1.58962	-1.87091	0.541516	0.208499	0.400043	2.54187	-1.04639	-3.04521	-1.08855
H0VYG3	Lamin A/C	LMNA	1.31787	0.0480983	-2.95732	-5.01699	-2.50462	-1.62782	-0.489805	-1.03663	-3.39192	-1.66766	-1.6424	-0.486253	-3.11838	-5.37118	-2.45478	-2.76756	-0.557075	0.416636	-2.22457	-1.67483	-1.21084	-0.617919	-2.35312	-4.30822
Q99JA1	C4bp alpha-chain	C4BPA	1.30643	0.0493822	0.47613	1.01396	0.561186	-0.076036	1.15211	0.577479	-1.3444	-1.85256	1.9649	0.305756	-0.68177	0.222829	1.00225	1.56776	-1.26538	-3.08887	0.0690721	-1.20771	0.769045	-2.23963	0.258749	-1.67723
H0UY83	Fatty acid synthase	FASN	1.30541	0.0494983	-6.28097	-4.173	-3.168	-3.35804	-3.87071	-1.85932	-3.30502	-4.25251	-6.66859	-3.71681	-2.97748	-4.57712	-2.8284	-4.43526	-1.34474	-3.2482	-2.32803	-1.07945	-3.91766	-2.53832	-2.06934	-2.74495

## Sheet: s2
Supplementary table 2. DEPs between control and saline group after t-test
UniprotID	Description	GeneName	Log2FC	P-value	iBAQ DRUG_3(cont)	iBAQ DRUG_1(saline)	iBAQ DRUG_2(saline)	iBAQ DRUG_1(DVV)	iBAQ DRUG_2(DVV)	iBAQ DRUG_3(DVV)	iBAQ DRUG_4(cont)	iBAQ DRUG_5(cont)	iBAQ DRUG_3(saline)	iBAQ DRUG_4(saline)	iBAQ DRUG_5(saline)	iBAQ DRUG_1(cont)	iBAQ DRUG_6(saline)	iBAQ DRUG_7(saline)	iBAQ DRUG_4(DVV)	iBAQ DRUG_5(DVV)	iBAQ DRUG_6(DVV)	iBAQ DRUG_7(DVV)	iBAQ DRUG_8(DVV)	iBAQ DRUG_9(DVV)	iBAQ DRUG_2(cont)	iBAQ DRUG_10(DVV)
H0VPZ2	Alpha-synuclein	SNCA	-3.09798	0.0413447	2.65289	-4.09227	-3.14973	-5.50905	2.35368	1.90966	-2.8087	-0.442815	-5.54454	-0.392963	-3.54092	2.14134	-3.30688	1.22061	-2.97019	-3.24703	3.04927	2.61846	2.89801	1.17645	0.513835	-4.0917
H0V2M6	Complement factor I	CFI	-2.84081	0.0181916	8.49343	2.69929	1.53968	2.62904	8.54968	8.15482	4.80778	3.98711	3.16647	5.0324	4.75787	6.97807	4.93201	4.36177	3.84793	4.40523	1.04874	4.62211	5.13663	4.10792	8.85874	4.05458
H0VAZ7	Proteasome subunit beta type	PSMB7	-2.01773	0.0135257	-2.3935	-5.62977	-1.72545	-0.27092	-1.49596	-0.258775	-1.36799	-2.57816	-2.72699	-3.31084	-3.39501	-1.22034	-4.05215	-5.1597	-1.72653	-1.03616	-1.25438	-2.12412	-1.18454	-3.34488	-0.922716	-0.278082
H0VUS5	DNA replication helicase/nuclease 2	DNA2	-2.01116	0.0258523	-0.802732	-3.03619	-5.30186	-1.63578	-0.760061	-0.291553	-0.374844	-0.259115	-3.41986	-1.34663	-0.335351	-0.113341	-2.76517	-2.87691	-0.282114	-2.53953	-4.45083	-1.02734	-2.79241	-1.79697	-2.02415	-4.25353
A0A286XLB7	Insulin like growth factor binding protein 5	IGFBP5	-1.52013	0.0116244	-0.550574	-1.06728	-2.05457	-1.66765	0.447922	-1.69189	-0.513934	-1.14045	-3.74086	-3.07207	-2.51558	-0.427574	-1.2215	-3.02068	-1.53915	-2.98251	-2.64358	-3.42425	-3.64803	-1.73431	-1.69007	-4.01195
H0W6Y6	Embigin	EMB	-1.51578	0.0305907	-1.42639	-2.35971	-4.79697	-1.88929	-2.59471	-0.626931	-1.77392	-2.0628	-1.75285	-4.03632	-2.09231	-0.529879	-2.08729	-2.0899	-1.87426	-3.17945	-1.9707	-3.12812	-2.68434	-2.40601	-0.353382	-2.85818
H0VS10	Uncharacterized protein	Pa2g4	-1.47854	0.0235207	0.324941	-0.605998	-2.15191	-0.406808	0.53538	1.36448	-0.668717	-1.57784	-1.99891	-0.308934	-1.58777	0.562977	-1.32654	-2.20458	-1.71501	-1.76007	-0.773312	-3.35712	-1.88972	-2.61559	1.47662	-0.460299
H0UV55	Neural EGFL like 2	NELL2	-1.29322	0.0483749	-0.181662	0.919939	-1.4993	2.1548	-1.39151	-2.13052	1.30024	1.65569	-1.9358	-0.662001	1.05635	1.06854	0.113284	-0.386272	-0.179429	-1.09412	-4.5112	-2.51978	-1.16473	0.793201	0.91342	-0.613992
H0UZM9	Stress induced phosphoprotein 1	STIP1	-1.17079	0.0236195	-2.87513	-4.00505	-2.25589	-2.88659	-4.15078	-2.54468	-1.99856	-2.37922	-3.92936	-2.37477	-3.17091	-1.4768	-3.17866	-4.61351	-2.49627	-3.00561	-2.08572	-0.826635	-2.65297	-1.50635	-2.22214	-1.67088
H0V853	Uncharacterized protein	LOC1007	-0.909856	0.0415585	-1.43344	-0.882327	-2.77013	-1.82581	-2.50309	-2.81631	-0.805732	-1.50397	-1.43101	-2.70324	-2.51095	-0.317046	-1.23176	-1.89942	-1.79697	-4.20386	-1.08245	-0.696669	-1.11025	-1.94251	-0.982556	-2.03549
P12387	Complement C3	C3	0.312897	0.0366792	5.14116	5.75482	5.32012	6.3145	5.92963	5.01249	4.99546	5.33305	5.91669	5.26709	5.56827	5.21558	5.19742	5.39611	4.20453	4.86191	4.93931	4.73729	5.21844	5.09483	5.19349	5.20241
H0VR94	Capping actin protein of muscle Z-line alpha subunit 1	CAPZA1	1.01233	0.0208857	-1.86735	-1.35141	0.616155	-1.71452	0.116479	-0.449208	-2.77288	-1.54432	-1.43508	-1.12218	-1.36986	-1.97351	-1.21547	-0.968982	-2.6371	0	0.0136676	0.172658	-0.0692366	-2.20239	-1.79419	-0.135142
Q99JA1	C4bp alpha-chain	C4BPA	1.267	0.0467789	0.47613	1.01396	0.561186	-0.076036	1.15211	0.577479	-1.3444	-1.85256	1.9649	0.305756	-0.68177	0.222829	1.00225	1.56776	-1.26538	-3.08887	0.0690721	-1.20771	0.769045	-2.23963	0.258749	-1.67723
A0A286XHI9	T-complex 1	TCP1	1.56561	0.0191117	-3.02653	-3.34148	-2.17482	-3.5215	-1.52022	-1.09332	-3.56364	-1.6616	-1.13626	-0.996474	-1.85233	-4.48426	-0.662173	-1.79793	0.50451	-0.746523	-1.42245	-2.38702	-4.88162	0.404889	-3.6359	0.0742771
A0A077SA01	Lysozyme	LYZF4	2.6381	0.009122	-2.08601	0.0939569	3.2224	-1.22128	0.749149	-4.78634	-2.69196	-0.108177	-0.501649	-0.761017	0.030532	-2.03879	0.454256	0.187822	-3.02451	-4.30126	-1.79697	-2.16062	-5.80855	-0.153356	-4.31822	-3.61325
H0VT63	Uncharacterized protein	Apf	4.39851	0.0438188	-0.283501	6.66725	3.70961	-0.772036	4.39211	6.03399	0.0203805	-3.49337	6.34231	0.566965	-0.783106	5.32862	5.54343	5.96279	3.70141	3.53617	-1.08272	-0.93644	4.88152	1.35711	-3.55807	5.36362

## Sheet: s3
Supplementary table 3. DEPs between control and DVV treated group after t-test
UniprotID	Description	GeneName	Log2FC	P-value	iBAQ DRUG_3(cont)	iBAQ DRUG_1(saline)	iBAQ DRUG_2(saline)	iBAQ DRUG_1(DVV)	iBAQ DRUG_2(DVV)	iBAQ DRUG_3(DVV)	iBAQ DRUG_4(cont)	iBAQ DRUG_5(cont)	iBAQ DRUG_3(saline)	iBAQ DRUG_4(saline)	iBAQ DRUG_5(saline)	iBAQ DRUG_1(cont)	iBAQ DRUG_6(saline)	iBAQ DRUG_7(saline)	iBAQ DRUG_4(DVV)	iBAQ DRUG_5(DVV)	iBAQ DRUG_6(DVV)	iBAQ DRUG_7(DVV)	iBAQ DRUG_8(DVV)	iBAQ DRUG_9(DVV)	iBAQ DRUG_2(cont)	iBAQ DRUG_10(DVV)
A0A286XYG4	Peptidoglycan-recognition protein	PGLYRP1	2.44787	0.0378112	-1.24615	1.93	6.27164	-1.84349	4.28831	0.375626	-3.2608	-3.10464	-2.55894	-1.88702	-3.55146	-1.00121	1.02574	2.14044	-1.95514	1.50226	1.32285	-0.68981	-0.809022	1.43873	-3.40134	-3.1799
H0W5L8	Serpin family H member 1	SERPINH1	2.38508	0.0425883	2.15326	-5.04994	-2.61355	0.170915	0.797109	1.8406	-2.10283	-1.78074	-2.02567	-2.16395	-3.04791	-3.33435	-3.08079	-5.16553	-0.093891	3.53398	0.422205	2.74009	0.133035	-1.96854	-3.81818	-1.49038
A0A286Y458	Fatty acid binding protein 4	FABP4	2.33829	0.0237799	-3.15518	-3.38108	-2.01185	-0.322326	-0.374688	-4.60826	-2.20516	-4.03973	-2.24726	3.47224	-3.69338	-1.02353	-1.15686	1.07877	0.478634	1.87238	2.14377	-0.479481	-0.900247	-0.0323047	-2.95969	-1.16119
A0A286XK05	Serum amyloid A protein	LOC1007	2.08142	0.0197033	-2.26354	5.12116	-0.616328	0.245382	0.694093	-1.56565	-3.6778	-3.20321	1.64715	2.75637	-2.8936	-1.71725	0.29423	0.596224	1.01028	-0.486584	0.698038	-0.472757	1.66073	0.602292	1.85797	0.420695
H0UU63	Glia maturation factor gamma	GMFG	1.94946	0.0249574	-1.93665	-0.788365	0.927302	-1.23147	-0.164543	-1.31876	-3.41102	-0.293563	-6.9582	-0.58349	-0.746719	-5.62333	-3.59168	-0.863447	0.697709	-0.285474	-1.28832	-1.28577	-0.92645	0.652643	-0.73709	0.641711
A0A286XP64	Heterogeneous nuclear ribonucleoprotein K	HNRNPK	1.94559	0.00241335	-3.54506	-3.62606	-1.38752	-1.82243	-1.25595	-3.51812	-2.45054	-3.63403	-2.43916	-4.28461	-3.68851	-5.19309	-4.08704	-4.95348	-2.16298	-0.809268	-1.91748	-1.94941	-1.50331	-1.67894	-4.91486	-3.40132
A9LS48	Beta-transducin	Gnb1	1.81912	0.0010696	-2.75793	-1.5949	0.558779	-0.196671	0.753733	-0.43128	-2.95204	-2.86563	-2.27127	-0.919377	-2.94769	-1.87256	-2.16364	-1.91593	-1.83062	-0.0130293	-2.00691	-0.59581	-0.418604	-1.86072	-2.48305	-1.07132
H0VYG3	Lamin A/C	LMNA	1.81513	0.0261981	-2.95732	-5.01699	-2.50462	-1.62782	-0.489805	-1.03663	-3.39192	-1.66766	-1.6424	-0.486253	-3.11838	-5.37118	-2.45478	-2.76756	-0.557075	0.416636	-2.22457	-1.67483	-1.21084	-0.617919	-2.35312	-4.30822
A0A286XLK7	Protein S100	S100A8	1.71617	0.047036	-0.904473	1.09768	6.2792	-0.428666	2.78756	0.929218	-2.57441	-3.51049	-4.90548	-0.0544583	-3.48934	0.273155	0.598974	1.47343	0.912618	1.75068	-0.655492	-0.945908	-0.256883	1.32281	0.80893	-0.0687887
H0VZD9	ATP synthase subunit beta	ATP5B	1.69696	0.028827	-0.388939	-1.56476	-0.10852	-1.20557	-0.464677	-1.2557	-3.00157	-2.53854	-1.67745	0.437216	-1.82006	-1.13047	-2.55795	-1.58962	-1.87091	0.541516	0.208499	0.400043	2.54187	-1.04639	-3.04521	-1.08855
H0V7P8	Annexin	ANXA2	1.6438	0.0265173	1.84128	0.0893711	2.19901	4.78088	3.40541	1.65741	-1.1133	0.926466	1.70105	3.54182	-0.61023	0.600866	-2.05655	0.707544	0.926126	2.38843	0.566208	1.84746	2.0612	2.46864	0.151219	1.14936
H0VCY8	40S ribosomal protein SA	RPSA	1.62181	0.0166387	-0.753132	-1.54414	-0.182068	-0.921023	-0.676051	-0.682702	-1.97726	-0.641992	-0.755305	1.27395	-1.57051	-3.23554	-2.57965	-1.23098	-0.0975483	0.745335	-0.366217	-0.446322	-2.44266	-0.111171	-3.54897	0.902688
Q9Z2R5	Apolipoprotein C-III	APOC3	1.53689	0.0408705	4.66132	-0.0786118	-0.189155	3.291	4.13007	4.14092	0.522	1.12291	3.14661	2.75301	1.1636	2.57265	1.99287	2.4693	3.6837	3.1143	3.55893	4.15657	3.32051	3.84284	0.583167	1.05418
H0UY83	Fatty acid synthase	FASN	1.46805	0.0433072	-6.28097	-4.173	-3.168	-3.35804	-3.87071	-1.85932	-3.30502	-4.25251	-6.66859	-3.71681	-2.97748	-4.57712	-2.8284	-4.43526	-1.34474	-3.2482	-2.32803	-1.07945	-3.91766	-2.53832	-2.06934	-2.74495
H0WBQ6	Histone cluster 1 H1 family member c	H1-2	1.46369	0.039615	2.47094	0.964553	4.98184	1.59184	4.55937	2.38169	-0.388362	1.49391	1.36293	2.12334	-0.621345	0.0503258	-3.38314	1.28249	1.71353	3.58065	2.03865	0.77249	2.09044	3.85702	1.28408	1.87302
H0UWR3	Acetyl-CoA acetyltransferase 2	ACAT2	1.44686	0.0461392	-2.56922	-2.81772	-1.99939	-4.25269	-1.68521	-1.49	-2.42852	-3.75841	-1.24569	-0.92591	-2.87081	-3.58781	-3.2262	-2.25384	-1.61022	-0.271661	-2.08599	0.559594	-1.36359	-1.58277	-1.77357	0.0160536
H0WBB9	Ubiquitin thioesterase	OTUB1	1.39451	0.0349382	-5.5133	-1.80024	-1.90844	-2.53505	-2.13973	-2.30246	-2.82406	-2.88145	-4.12312	-2.23471	-2.19508	-1.40708	-3.03228	-2.58578	-1.91787	-1.34334	-1.20886	-0.756701	-3.58358	-1.2887	-3.90993	-2.05024
H0UVC5	Vimentin	VIM	1.38345	0.0487764	2.23375	0.271122	3.45989	1.95171	3.20117	2.69633	-0.366049	0.231569	0.534473	0.241263	-1.21057	1.15878	0.82159	0.233584	1.88084	3.7652	2.19288	3.16652	2.53206	1.70272	1.01057	-0.717639
H0VP72	Tropomyosin 4	TPM4	1.34906	0.025171	0.747311	0.00754409	0.906145	-0.268991	0.964953	1.06895	-2.72115	-0.825659	-1.5516	-1.21089	-0.615126	-0.0341809	-1.28904	-0.172785	0.877118	2.0293	0.774276	1.69772	0.358777	-0.298083	0.209683	1.03856
H0VR94	Capping actin protein of muscle Z-line alpha subunit 1	CAPZA1	1.29997	0.0234121	-1.86735	-1.35141	0.616155	-1.71452	0.116479	-0.449208	-2.77288	-1.54432	-1.43508	-1.12218	-1.36986	-1.97351	-1.21547	-0.968982	-2.6371	0	0.0136676	0.172658	-0.0692366	-2.20239	-1.79419	-0.135142
A0A286X9F2	Gelsolin	GSN	1.12145	0.0131917	-4.00959	-4.28989	-2.17444	-3.47242	-3.16441	-3.81844	-3.04395	-3.20399	-2.88838	-1.93797	-2.26561	-4.49347	-1.79697	-3.12962	-1.46784	-2.04151	-2.10433	-2.39541	-2.53827	-1.71427	-3.46115	-2.49288
H0W7H0	Transgelin	TAGLN2	1.07372	0.0370945	1.70701	0.741397	1.85414	0.476276	1.90926	1.09342	-0.513055	-0.182812	1.10061	-2.68549	-0.459797	0.826201	0.216294	0	1.34893	0.801378	2.48415	2.76585	1.46032	0.615879	-0.365082	0.726202
A9QUC5	E-FABP	FABP5	1.00814	0.0275372	0.111637	1.22274	1.85585	2.0293	0.340481	-0.260636	-1.15198	0.514005	-0.417974	2.88704	0.0983912	-0.419225	1.02565	0.223175	0.853016	1.25715	1.07667	1.10003	0.555678	1.98615	0.353468	-0.040607
H0VBS1	Protein disulfide-isomerase	PDIA3	0.981879	0.0396588	0.288163	0.42795	1.46236	-0.264661	1.03793	-0.386307	0.928398	0.0583685	0.312322	0.677992	-0.247306	-1.20644	-0.449108	0.0175784	1.12073	2.02123	0.625074	1.07407	0.682556	1.08791	-0.587597	1.78203
H0VL04	Protein disulfide-isomerase	P4HB	0.938662	0.00894746	-1.1278	-2.28207	-0.134468	-1.42623	-0.777669	-1.38595	-1.69462	-1.47608	-1.64756	-0.650038	-1.73598	-2.40183	-2.4452	-2.65026	-0.447249	0.542206	-0.707381	-0.490975	-0.885852	-1.34922	-1.66239	-0.410505
A0A286XZS1	Myosin light chain 6	MYL6	0.832019	0.00865426	1.57729	1.55336	3.45934	1.55357	2.75616	2.12136	1.19876	1.29049	1.12951	1.28373	0.861172	1.57102	-1.44226	0.951668	2.03208	2.67753	1.41964	2.17722	1.28541	2.0293	0.457651	2.45833
H0VG84	Malate dehydrogenase	MDH2	0.822346	0.0165882	0.356896	0.257676	1.15358	1.4275	1.10039	-0.397501	0.77571	0.00389779	0.0542595	1.22368	-1.09371	-0.102484	0.763026	0.432533	1.23285	1.43152	1.69524	1.38572	0.582072	0.842106	0.256043	1.50369
A0A286Y252	SH3 domain binding glutamate rich protein like 3	SH3BGRL	0.684607	0.0159698	2.05579	2.12861	2.71549	1.72382	2.30707	2.27714	2.02901	1.02031	-3.64683	2.02401	0.746354	1.30142	2.05356	1.32612	2.46558	3.0705	2.44674	3.01087	2.59265	2.12797	2.21306	2.06291
H0VTY8	Eukaryotic translation elongation factor 2	EEF2	0.678617	0.043944	0.00469795	0.108336	0.859416	0.0486028	0.152281	0.121583	-1.8311	-0.328847	-0.559849	1.21035	0.259062	0.137747	-0.728245	0.0189281	-0.366257	0.740521	0.940411	0.455464	0.135829	-0.249301	-0.428102	-0.0841818
H0VLM3	Uncharacterized protein	Hspa5	0.671879	0.0183853	0.54518	0.164378	1.41925	1.30883	1.32004	0.717028	0.1482	0.852242	0.447414	0.684405	0.321287	-0.168014	-0.934663	0.340795	1.1466	2.08339	0.777567	1.06001	1.22972	0.319185	0.784343	1.08034
H0V478	Eukaryotic translation initiation factor 4A1	EIF4A1	0.665548	0.0244321	0.644507	0.141815	0.471304	-0.157937	0.73617	0.977681	-0.186643	-0.92358	0.658554	0.982082	-0.58304	0.278897	-0.331016	0.231624	0.635071	0.0961518	1.18369	0.860592	0.43867	0.364008	-0.379644	0.388463
A0A286XT48	L-lactate dehydrogenase	LDHA	0.620258	0.0332101	1.06076	1.30484	2.72572	1.09385	1.72523	0.971519	1.63014	0.962383	1.10788	1.56967	0.991729	1.03823	1.58389	1.3927	1.92659	2.08782	2.55655	1.4441	1.34331	1.91099	0.966899	2.45948
A0A286X797	Selenium binding protein 1	SELENBP1	-0.647173	0.0254138	3.04398	2.77235	3.96968	2.59555	2.58684	2.75062	2.95458	2.15034	2.42228	3.35148	2.14524	2.8652	2.12042	2.01769	2.27523	2.13508	1.96746	1.78671	1.67698	2.0569	3.64071	3.0065
H0UXT9	Retinol binding protein 4	RBP4	-0.721602	0.00986916	3.34387	3.85025	2.4734	3.72552	2.66463	2.76502	3.07019	3.9282	3.82584	3.17124	3.79057	4.15028	3.47809	3.60266	2.83379	2.69564	2.0555	2.80316	3.2449	2.94745	3.33289	2.69922
H0V657	Uncharacterized protein		-0.749187	0.0492278	2.49571	2.97892	1.9243	3.17611	2.07781	2.6842	2.56288	2.92912	3.20715	2.58379	2.44308	2.62251	2.72214	2.67775	1.80157	1.19385	1.33064	0.778322	2.24087	2.6053	3.08521	2.01035
A0A286XNA0	Dystroglycan 1	DAG1	-0.913926	0.0105041	-0.413573	0.522606	-1.74541	0.489454	-1.1144	-0.779772	0.624724	0.94039	-0.152432	-0.271228	1.4579	0.346743	0.413232	0.568481	-0.415657	-1.05863	-0.800229	-0.0584856	-0.507378	-1.01939	-0.231591	-1.34138
H0W615	Procollagen C-endopeptidase enhancer	PCOLCE	-0.957591	0.0413333	0.747452	0.944521	-0.830711	1.31382	0.475819	-0.527454	1.64688	2.72352	1.04286	1.18877	2.03101	0.808903	1.73773	1.20798	1.61675	0.236711	-0.520236	-0.110655	0.451847	0.146193	0.478114	0.151045
H0V8P9	Collagen type III alpha 1 chain	COL3A1	-1.04144	0.0453284	-0.167218	-2.49902	-3.65551	-1.21073	-1.99961	-2.85814	-0.262712	0.868691	-0.695121	-0.732651	-0.252258	-1.52636	0.159207	-0.92865	-0.874079	-1.32185	-2.17948	-2.36521	-1.71726	-0.790567	-2.09403	-1.46076
A0A286XJE0	Uncharacterized protein		-1.04293	0.02467	1.45845	1.12728	2.62223	1.31056	2.50351	0.588805	2.29982	3.26402	3.46594	1.46286	2.53849	3.67279	2.65611	2.10154	2.1955	1.80368	0.356678	1.29779	2.00615	1.45588	2.08362	1.60959
H0W6Y6	Embigin	EMB	-1.09193	0.0213934	-1.42639	-2.35971	-4.79697	-1.88929	-2.59471	-0.626931	-1.77392	-2.0628	-1.75285	-4.03632	-2.09231	-0.529879	-2.08729	-2.0899	-1.87426	-3.17945	-1.9707	-3.12812	-2.68434	-2.40601	-0.353382	-2.85818
H0V529	Coagulation factor XIII A chain	F13A1	-1.17267	0.031625	-2.22442	-1.36833	-1.55604	-4.44171	-3.02068	-4.90174	-2.2099	-1.99284	-1.32642	-3.45788	-1.82239	-1.53329	-2.49574	-2.65877	-1.42415	-3.55709	-2.81059	-3.57079	-3.75116	-2.06144	-2.2909	-2.69009
A0A286XL53	Fibulin-1	FBLN1	-1.19926	0.0128286	1.06147	2.08581	0.574563	0.960677	-0.145048	0.186624	1.49131	1.62344	1.43536	0.89381	1.10755	1.64985	0.882238	0.241129	0.722895	-1.35081	-0.72776	-0.996077	0.680963	0.574292	0.0363911	-0.173448
H0V804	Aldose 1-epimerase	GALM	-1.3288	0.0298023	-2.64511	-1.93116	-1.9181	-2.40624	-2.30617	-3.71085	0.244251	-1.29477	-1.79697	-0.444717	-2.40463	-1.96311	-2.23297	-1.46854	-2.88155	-4.69517	-2.84301	-2.45102	-3.22312	-1.22194	-2.21702	-3.30047
H0V7V7	Dickkopf WNT signaling pathway inhibitor 3	DKK3	-1.37167	0.0259932	0.373341	1.47178	-0.771123	1.34149	-0.600028	0.0818242	1.41554	1.59628	-0.420707	0.240084	1.42028	1.54923	0.849123	-0.0889745	1.7564	-0.228664	-1.33013	-1.73017	-0.236869	-0.859131	0.423142	-1.19637
A0A286XVI5	Uncharacterized protein	LOC1007	-1.39979	0.00699375	-0.421705	0.194176	0.0884646	-0.823187	0.0958358	-1.30164	0.629647	0.826436	0.659277	-0.660885	0.265804	0.942804	-0.182326	0.849843	-2.01933	-0.605469	0.170959	-0.858188	-0.742789	-1.37209	-0.0415268	-2.67074
A0A286XLB7	Insulin like growth factor binding protein 5	IGFBP5	-1.42502	0.0404027	-0.550574	-1.06728	-2.05457	-1.66765	0.447922	-1.69189	-0.513934	-1.14045	-3.74086	-3.07207	-2.51558	-0.427574	-1.2215	-3.02068	-1.53915	-2.98251	-2.64358	-3.42425	-3.64803	-1.73431	-1.69007	-4.01195
A0A286XT64	Amyloid beta precursor like protein 2	APLP2	-1.69274	0.0494413	-2.01009	-1.27798	-3.01033	-3.52996	-2.46294	-5.32253	-0.12479	0.197784	-0.77196	-1.92411	0.832966	-1.02761	-0.819436	-1.41864	-2.15945	-4.16498	-2.87672	-2.27173	-1.82371	0.56299	-1.26649	-1.34081
H0VRQ1	Afamin	AFM	-1.7088	0.0345271	-1.02164	-0.714753	-2.25163	-0.290161	-3.19448	-3.41816	-1.55155	-1.96097	0.435629	-2.91579	-0.301799	-0.255774	-0.483482	-1.39745	-2.74694	-5.21716	-4.35779	-4.56414	-1.32925	-2.30084	-2.16135	-3.57164
H0UV55	Neural EGFL like 2	NELL2	-2.01697	0.0353419	-0.181662	0.919939	-1.4993	2.1548	-1.39151	-2.13052	1.30024	1.65569	-1.9358	-0.662001	1.05635	1.06854	0.113284	-0.386272	-0.179429	-1.09412	-4.5112	-2.51978	-1.16473	0.793201	0.91342	-0.613992
A0A286X7X1	Phosphodiesterase	PDE2A	-2.04701	0.0231042	-0.130724	-2.05162	-1.29753	-1.56897	-2.45597	0.212219	0.605146	1.73435	4.13025	-0.232666	1.04699	0.679402	2.62091	2.1937	0.146193	-4.84993	-1.03976	-0.879276	0.714289	-2.91817	0.1287	-1.79697
A2BDH1	Major prion protein	prnp	-2.4446	0.034161	1.46101	2.83171	1.02139	3.62049	1.51989	-0.559747	2.13517	3.07918	1.11925	2.26603	3.12886	2.40572	1.94415	1.54337	-3.05965	0.863012	-0.0778391	-0.0651747	1.25803	-1.5552	2.1498	-3.92802
H0UYV6	EGF containing fibulin like extracellular matrix protein 1	EFEMP1	-2.59469	0.0279673	-1.18532	0.747198	-1.24568	0.876859	-1.61242	-2.28284	-0.118563	-0.289216	-1.64809	-0.986358	-0.751968	0.0857082	-1.89968	-1.98276	-1.80589	-3.69741	-5.75408	-5.98916	-6.06849	-2.38259	-0.904927	-2.05552
A0A286X9B8	Nephroblastoma overexpressed	NOV	-3.09599	0.00812718	0.0886416	1.41072	-1.11685	1.4964	-1.65667	-1.13114	1.17557	0.894684	0.10633	0.279546	1.06008	0.966203	-0.0331673	0.110266	-0.132412	-2.72179	-4.80103	-4.75898	-4.95938	-1.18071	1.03086	-2.80227
H0UVJ2	NPC intracellular cholesterol transporter 2	NPC2	-3.50544	0.0202409	-0.197002	0.00923062	0.83986	0.541778	-4.69605	-2.40226	1.41349	2.18292	0.872087	1.31831	2.25826	0.653699	0.890299	-0.550462	1.19735	-5.01327	-5.84145	-5.05713	-1.43758	1.96099	1.83008	-2.54044

## Sheet: s4
Supplementary table 4. DEPs between saline and DVV treated group after t-test
UniprotID	Description	GeneName	Log2FC	P-value	iBAQ DRUG_3(cont)	iBAQ DRUG_1(saline)	iBAQ DRUG_2(saline)	iBAQ DRUG_1(DVV)	iBAQ DRUG_2(DVV)	iBAQ DRUG_3(DVV)	iBAQ DRUG_4(cont)	iBAQ DRUG_5(cont)	iBAQ DRUG_3(saline)	iBAQ DRUG_4(saline)	iBAQ DRUG_5(saline)	iBAQ DRUG_1(cont)	iBAQ DRUG_6(saline)	iBAQ DRUG_7(saline)	iBAQ DRUG_4(DVV)	iBAQ DRUG_5(DVV)	iBAQ DRUG_6(DVV)	iBAQ DRUG_7(DVV)	iBAQ DRUG_8(DVV)	iBAQ DRUG_9(DVV)	iBAQ DRUG_2(cont)	iBAQ DRUG_10(DVV)
H0UT45	Alpha-2-macroglobulin	A2M	-0.799055	0.0243714	3.72832	4.94877	4.43928	4.51299	3.48194	3.91507	3.71347	3.12915	4.93627	4.04145	3.2254	4.2658	4.10228	4.5074	2.47161	3.03262	4.09703	3.47917	4.2203	2.62403	4.88884	3.31878
H0VRQ1	Afamin	AFM	-2.00916	0.00985009	-1.02164	-0.714753	-2.25163	-0.290161	-3.19448	-3.41816	-1.55155	-1.96097	0.435629	-2.91579	-0.301799	-0.255774	-0.483482	-1.39745	-2.74694	-5.21716	-4.35779	-4.56414	-1.32925	-2.30084	-2.16135	-3.57164
H0VGZ9	Alpha-1-microglobulin/bikunin precursor	AMBP	-1.28697	0.0229192	1.13914	2.00801	1.65397	2.57597	1.01133	1.60521	1.27253	2.09264	2.99166	1.45441	1.73233	2.00554	2.20468	2.22707	1.86731	0.653644	0	0.676189	1.49885	-1.61576	2.02628	-0.753696
H0UYQ6	Aminopeptidase	ANPEP	-0.936212	0.0235945	-2.38718	-1.38429	-1.44266	-0.498172	-2.78745	-2.28096	-0.390689	-0.499618	0.778702	-1.3538	-1.03401	-1.37685	-0.512534	-1.75479	-1.25225	-1.94619	-2.21556	-2.38795	-2.36125	-1.77371	-1.87713	-1.4349
Q9Z2R5	Apolipoprotein C-III	APOC3	1.82107	0.0045008	4.66132	-0.0786118	-0.189155	3.291	4.13007	4.14092	0.522	1.12291	3.14661	2.75301	1.1636	2.57265	1.99287	2.4693	3.6837	3.1143	3.55893	4.15657	3.32051	3.84284	0.583167	1.05418
H0W519	Biglycan	BGN	2.78427	0.00658491	3.02616	-5.10603	-2.93008	-0.321425	2.74551	1.32355	-1.68264	-0.07796	-1.43293	-0.640646	-3.34945	-4.85632	-4.41203	-0.280352	-0.70607	2.2788	0.443013	0.88499	0.0550241	-2.0714	-5.03716	-2.72003
H0VDE9	Complement C1s	C1S	-1.1214	0.0420717	-4.35758	-0.939848	-2.79321	-1.81647	-1.8295	-5.40445	-1.54813	0	-0.683998	-2.31399	-0.298606	-2.50437	-1.42303	-1.79697	-1.68615	-1.80657	-2.86449	-2.79213	-2.39669	-2.31334	-2.10015	-2.94657
Q99JA1	C4bp alpha-chain	C4BPA	-1.51787	0.0233738	0.47613	1.01396	0.561186	-0.076036	1.15211	0.577479	-1.3444	-1.85256	1.9649	0.305756	-0.68177	0.222829	1.00225	1.56776	-1.26538	-3.08887	0.0690721	-1.20771	0.769045	-2.23963	0.258749	-1.67723
H0VHZ0	Complement C8 alpha chain	C8A	-1.12185	0.0465929	-1.09724	-0.450928	-2.41007	-1.02965	-1.63251	-1.14274	-3.2775	-2.02291	0.12175	-2.19192	-0.899854	-0.226587	-1.33576	-1.11306	-2.62348	-4.15229	-2.61777	-4.25638	-1.62107	-1.72433	-1.50038	-2.24665
H0VAV9	CD44 molecule (Indian blood group)	CD44	-1.18142	0.031861	-1.32477	-2.83121	-2.61886	-4.22378	-3.94412	-2.47275	-1.47343	-1.04005	-0.140941	-3.29267	-0.919607	-4.67221	-0.931	-2.36957	-1.24937	-3.59957	-2.62247	-3.30267	-3.52624	-2.47367	-2.75177	-3.11932
A0A286Y0N3	Creatine kinase B	CKB	0.957087	0.0193941	1.84423	1.57315	1.35935	1.63556	2.17468	2.39994	1.84191	0.733975	1.02222	0.947123	0.294586	2.50136	1.14079	-0.0304115	1.02499	2.17296	1.88614	3.69668	1.68148	0.940783	1.40993	0.967377
H0VLV6	Collagen type XI alpha 1 chain	COL11A1	1.38142	0.0082987	-0.0265408	-2.57826	-4.53445	-1.28189	0.091646	-0.445594	-0.636213	-1.35417	-1.24954	-1.44629	-2.26977	-5.01376	-1.16455	-1.4593	-0.946315	0.226552	-0.745926	-0.492353	-0.370641	-1.17386	-3.85817	-2.05049
H0VQX1	Collagen type XII alpha 1 chain	COL12A1	2.59522	0.000655919	1.26844	-4.89652	-6.5372	-2.12911	0.288938	-0.359856	-2.60461	-3.59053	-4.5038	-3.14821	-2.85713	-9.49452	-3.32318	-3.22959	-2.38079	0.068897	-1.75023	-1.86006	-1.80414	-1.39843	-4.28481	-3.43107
H0V8R7	Collagen type V alpha 2 chain	COL5A2	1.37746	0.0314884	-0.764203	-4.78862	-6.4754	-2.67516	-1.70654	-2.69089	-2.42264	-1.62364	-3.36123	-3.70844	-2.80164	-6.15774	-3.38385	-2.81141	-2.03363	-1.50183	-2.30323	-1.65365	-3.20349	-2.31174	-2.70957	-5.18889
H0W2M4	Crystallin mu	CRYM	-2.33526	0.0224766	3.4438	4.17774	3.69142	3.62857	3.05559	4.25646	0.0940496	-0.481002	4.37243	3.18556	3.11854	3.47197	3.89939	3.59605	-2.46574	-0.916734	2.22793	2.18204	2.57902	-2.04387	4.14784	1.34569
A0A286XE03	Cysteine and glycine rich protein 2	CSRP2	1.58534	0.0469981	-3.66237	-1.24864	-2.35714	-1.2963	-1.69853	-0.310553	-0.845826	-3.17219	-2.86059	-3.83319	-2.88509	-1.62152	-3.1558	-1.43417	-0.879118	-5.02879	0.63568	1.45947	-0.214653	-1.91227	-1.80187	-0.293873
H0VDW9	Cathepsin B	CTSB	-1.27718	0.0385514	0.430856	1.70205	2.97437	-0.322127	-0.167002	-1.48558	0.873516	1.18855	0.929376	1.45597	1.99867	0.412305	0.625333	0.142214	1.05105	1.41129	-1.25648	-1.05244	-0.304303	2.16821	0	1.22556
H0V5S5	Destrin, actin depolymerizing factor	DSTN	0.679942	0.0299406	-0.69354	-0.717788	0.307167	0.0929832	0.183868	-1.27251	-0.111327	0.578958	-1.20711	-0.982366	0.162021	-0.533028	-0.454335	-0.30191	0.916126	0.507609	0.185449	0.372788	0.196717	0.672403	0.152082	0.380672
H0UYV6	EGF containing fibulin like extracellular matrix protein 1	EFEMP1	-1.96754	0.0484485	-1.18532	0.747198	-1.24568	0.876859	-1.61242	-2.28284	-0.118563	-0.289216	-1.64809	-0.986358	-0.751968	0.0857082	-1.89968	-1.98276	-1.80589	-3.69741	-5.75408	-5.98916	-6.06849	-2.38259	-0.904927	-2.05552
A0A286Y2W4	Erythrocyte membrane protein band 4.1	EPB41	1.19855	0.0209527	0.167519	-2.2067	-3.31708	-0.681917	0.39744	0.687659	-2.94091	-4.0473	-1.4764	-2.80055	-1.12133	-0.129369	-1.23676	-1.64697	-1.65679	-0.69799	-0.134351	-1.17868	-0.932914	-0.699896	-0.272444	-2.83961
H0V1L7	Coagulation factor XII	F12	-1.11049	0.00879326	0.0825461	1.3907	-0.165398	0.517973	0.255265	0.283898	0.052425	0.748756	2.27137	0.525231	0.814474	0.646232	0.913719	1.12922	-0.16038	-1.69548	-0.358364	0.365151	-0.993827	0.738113	0.0801778	-0.229645
H0V529	Coagulation factor XIII A chain	F13A1	-1.12501	0.030564	-2.22442	-1.36833	-1.55604	-4.44171	-3.02068	-4.90174	-2.2099	-1.99284	-1.32642	-3.45788	-1.82239	-1.53329	-2.49574	-2.65877	-1.42415	-3.55709	-2.81059	-3.57079	-3.75116	-2.06144	-2.2909	-2.69009
H0UY83	Fatty acid synthase	FASN	1.36642	0.0276924	-6.28097	-4.173	-3.168	-3.35804	-3.87071	-1.85932	-3.30502	-4.25251	-6.66859	-3.71681	-2.97748	-4.57712	-2.8284	-4.43526	-1.34474	-3.2482	-2.32803	-1.07945	-3.91766	-2.53832	-2.06934	-2.74495
A0A286XL53	Fibulin-1	FBLN1	-1.05826	0.00945562	1.06147	2.08581	0.574563	0.960677	-0.145048	0.186624	1.49131	1.62344	1.43536	0.89381	1.10755	1.64985	0.882238	0.241129	0.722895	-1.35081	-0.72776	-0.996077	0.680963	0.574292	0.0363911	-0.173448
A0A286X7T9	Fibromodulin	FMOD	2.05088	0.00666776	0.477278	-3.57757	-3.15146	-3.42625	0.182311	-2.17265	-0.826133	-0.202171	-2.88865	-4.00561	-0.631726	-5.05284	-2.93924	-3.32109	-1.46402	1.85254	-1.73518	-0.126935	-0.548738	-0.124939	-3.02502	-1.235
H0V804	Aldose 1-epimerase	GALM	-1.16151	0.0122042	-2.64511	-1.93116	-1.9181	-2.40624	-2.30617	-3.71085	0.244251	-1.29477	-1.79697	-0.444717	-2.40463	-1.96311	-2.23297	-1.46854	-2.88155	-4.69517	-2.84301	-2.45102	-3.22312	-1.22194	-2.21702	-3.30047
A0A286XP64	Heterogeneous nuclear ribonucleoprotein K	HNRNPK	1.49328	0.00909117	-3.54506	-3.62606	-1.38752	-1.82243	-1.25595	-3.51812	-2.45054	-3.63403	-2.43916	-4.28461	-3.68851	-5.19309	-4.08704	-4.95348	-2.16298	-0.809268	-1.91748	-1.94941	-1.50331	-1.67894	-4.91486	-3.40132
H0VLM3	Uncharacterized protein	Hspa5	0.755288	0.0169903	0.54518	0.164378	1.41925	1.30883	1.32004	0.717028	0.1482	0.852242	0.447414	0.684405	0.321287	-0.168014	-0.934663	0.340795	1.1466	2.08339	0.777567	1.06001	1.22972	0.319185	0.784343	1.08034
H0VUC2	Uncharacterized protein	Hspe1	1.53321	0.0466584	0.0883414	-0.419231	-0.584735	-0.774381	0.345336	-0.549696	1.04439	0.908138	-0.395767	1.49645	0.169683	-2.29341	-4.5911	0.163808	1.90964	1.64031	0.660072	1.27657	0.923487	2.09492	-0.848309	1.86173
A0A286XBV5	Jupiter microtubule associated homolog 2	JPT2	1.36519	0.0282755	-1.69599	-1.62486	-1.71084	-1.96557	-2.26597	-0.383283	-2.22959	-0.555485	-4.05688	-4.32766	-1.63639	-1.60821	-1.62528	-1.90813	-3.29179	0.0491519	-0.425128	-0.681756	-0.666507	-0.174855	-0.336099	-0.671021
H0V4A7	Kallikrein B1	KLKB1	-0.66612	0.030861	0.202625	0.694692	0.261519	1.26243	0.652154	0.323034	0.378555	1.17709	2.36183	1.23129	0.873213	1.25858	1.57373	1.3089	0.286398	-0.282917	0.735223	0.282917	1.26772	0.495841	0.73614	0.180543
H0VM59	Kininogen 1	KNG1	-0.69922	0.0184812	3.93405	4.7193	3.83776	4.68056	3.66477	3.96489	2.98545	4.02292	5.05106	3.74129	3.75696	4.09929	3.9979	4.29027	3.05082	2.6601	3.22561	3.28678	3.64977	3.55124	3.91931	3.26546
A0A286XVI5	Uncharacterized protein	LOC100733140	-1.18614	0.00584844	-0.421705	0.194176	0.0884646	-0.823187	0.0958358	-1.30164	0.629647	0.826436	0.659277	-0.660885	0.265804	0.942804	-0.182326	0.849843	-2.01933	-0.605469	0.170959	-0.858188	-0.742789	-1.37209	-0.0415268	-2.67074
A0A077SA01	Lysozyme	LYZF4	-3.00117	0.00436988	-2.08601	0.0939569	3.2224	-1.22128	0.749149	-4.78634	-2.69196	-0.108177	-0.501649	-0.761017	0.030532	-2.03879	0.454256	0.187822	-3.02451	-4.30126	-1.79697	-2.16062	-5.80855	-0.153356	-4.31822	-3.61325
H0WE32	Myelin protein zero	MPZ	4.18622	0.0026499	1.15346	-0.705976	-0.666437	-0.0181022	7.77813	5.25928	2.09074	0.843309	-2.66144	-3.76998	-2.90674	-5.13735	-0.938221	-0.219014	0.3128	4.62935	2.30308	4.12696	1.3012	-0.743941	1.33705	-0.0405811
A0A286XT24	Nitrilase family member 2	NIT2	1.22799	0.0424698	4.24808	0.81629	0.616766	3.16461	3.11881	3.19424	2.55298	1.62247	1.20028	3.43413	0.01336	0.839257	2.40878	2.28954	2.62474	4.42076	2.97403	3.64134	2.49423	0.893752	1.93762	1.15216
A0A286X9B8	Nephroblastoma overexpressed	NOV	-2.52436	0.0104002	0.0886416	1.41072	-1.11685	1.4964	-1.65667	-1.13114	1.17557	0.894684	0.10633	0.279546	1.06008	0.966203	-0.0331673	0.110266	-0.132412	-2.72179	-4.80103	-4.75898	-4.95938	-1.18071	1.03086	-2.80227
H0UVJ2	NPC intracellular cholesterol transporter 2	NPC2	-3.13418	0.0134524	-0.197002	0.00923062	0.83986	0.541778	-4.69605	-2.40226	1.41349	2.18292	0.872087	1.31831	2.25826	0.653699	0.890299	-0.550462	1.19735	-5.01327	-5.84145	-5.05713	-1.43758	1.96099	1.83008	-2.54044
H0VL04	Protein disulfide-isomerase	P4HB	0.915485	0.0262567	-1.1278	-2.28207	-0.134468	-1.42623	-0.777669	-1.38595	-1.69462	-1.47608	-1.64756	-0.650038	-1.73598	-2.40183	-2.4452	-2.65026	-0.447249	0.542206	-0.707381	-0.490975	-0.885852	-1.34922	-1.66239	-0.410505
A0A286X7X1	Phosphodiesterase	PDE2A	-2.35935	0.0247845	-0.130724	-2.05162	-1.29753	-1.56897	-2.45597	0.212219	0.605146	1.73435	4.13025	-0.232666	1.04699	0.679402	2.62091	2.1937	0.146193	-4.84993	-1.03976	-0.879276	0.714289	-2.91817	0.1287	-1.79697
A0A286XS64	Pyridoxal phosphatase	PDXP	0.831863	0.0214793	-1.79634	-2.16778	-3.01574	-2.3615	-1.5271	-0.595859	-0.359508	-2.55233	-2.40651	-1.7884	-3.20578	-3.44181	-1.63825	-1.7152	-1.16213	-1.06404	-0.812222	-1.96369	-0.831335	-2.55528	-3.67016	-1.57629
H0VJK2	Plasminogen	PLG	-0.767226	0.039112	3.96038	4.54751	3.47275	4.69234	3.79043	3.68863	3.40033	3.51279	4.92025	3.48058	3.65267	4.32658	3.82991	3.70506	2.59334	2.18375	2.66633	2.81077	3.5744	3.21767	3.91193	2.55113
A0A286XES1	Paraoxonase 1	PON1	-0.888815	0.0120865	1.37937	0.883671	0.833402	1.51782	1.05079	1.49953	1.33649	0.970554	2.97755	1.57619	1.98115	2.0382	2.08839	1.99062	0.383766	-0.0617642	0.646844	0.519736	1.55406	0.949129	1.11572	0.667619
A0A286Y3N0	Periostin	POSTN	1.34715	0.0421667	-1.18494	-5.04201	-5.67597	-1.17403	-1.24607	-2.26632	-1.849	-1.99851	-2.5577	-2.75239	-1.83081	-6.66971	-1.78303	-1.77997	-2.60349	0.0769521	-1.27756	-2.82997	-1.64571	-1.69642	-3.65596	-2.46852
H0UVB7	Peptidylprolyl isomerase D	PPID	1.04797	0.0428124	-2.5549	-3.64601	-2.87773	-3.00022	-3.27732	-3.13912	-2.02755	-2.08804	-5.98753	-2.99791	-2.68655	-3.53615	-1.96262	-4.42967	-2.35652	-2.48791	-1.8711	-2.25815	-2.767	-2.0398	-3.72075	-1.44889
H0V2K4	Peroxiredoxin 4	PRDX4	1.14004	0.0454067	-4.69525	-5.11546	-3.96484	-3.10202	-3.60045	-3.39907	-2.09229	-2.09222	-3.55892	-3.00231	-4.82421	-5.11722	-2.60146	-2.34915	-3.24861	-2.32429	-1.37735	-0.556858	-3.00636	-1.28073	-3.66175	-3.01291
A2BDH1	Major prion protein	prnp	-2.17767	0.02713	1.46101	2.83171	1.02139	3.62049	1.51989	-0.559747	2.13517	3.07918	1.11925	2.26603	3.12886	2.40572	1.94415	1.54337	-3.05965	0.863012	-0.0778391	-0.0651747	1.25803	-1.5552	2.1498	-3.92802
A0A286XAZ6	Proteasome subunit alpha type	PSMA3	0.84006	0.0322448	-0.611256	-1.89183	-0.502853	-0.268029	-0.080914	0.116702	-0.594589	-1.39219	-0.80504	-1.52763	-1.15712	4.82741	-1.56478	-1.94091	0.318443	-1.21475	-0.563115	-2.20647	-1.2858	-0.066165	-1.18095	0.236179
H0UW91	Proteasome subunit beta type	PSMB6	1.43757	0.00581313	-0.406646	-1.77446	-1.26823	-0.00670081	-0.598404	-0.331407	-2.21592	-2.57923	-2.25555	-2.4721	-0.939511	-0.385292	-3.4132	-1.81975	-1.99392	0.221782	0.25424	0.503029	-1.71117	0.0362581	-0.597746	-1.91626
H0VAZ7	Proteasome subunit beta type	PSMB7	2.41684	0.000619142	-2.3935	-5.62977	-1.72545	-0.27092	-1.49596	-0.258775	-1.36799	-2.57816	-2.72699	-3.31084	-3.39501	-1.22034	-4.05215	-5.1597	-1.72653	-1.03616	-1.25438	-2.12412	-1.18454	-3.34488	-0.922716	-0.278082
H0V217	Proteasome 26S subunit, ATPase 4	PSMC4	2.60006	0.0256903	2.60328	-4.9048	0.30643	0.0259744	3.73933	2.42644	0.294586	-2.48055	-3.88352	-0.0155829	-2.04657	-4.751	-0.126657	-3.01907	1.18236	-0.164213	1.09051	0.896142	2.50999	-1.39791	3.1893	-3.8648
H0VC50	Quinoid dihydropteridine reductase	QDPR	-1.34726	0.0398804	-1.88576	-1.6215	-1.05342	1.20271	-1.93744	-0.242487	-2.96402	1.62123	0.495983	-0.255434	1.53302	-4.01269	0.282422	0.594342	-3.05611	-2.80148	-0.670166	-1.18406	-1.56298	-2.49814	-0.86721	-0.757586
H0UXT9	Retinol binding protein 4	RBP4	-0.612523	0.0157279	3.34387	3.85025	2.4734	3.72552	2.66463	2.76502	3.07019	3.9282	3.82584	3.17124	3.79057	4.15028	3.47809	3.60266	2.83379	2.69564	2.0555	2.80316	3.2449	2.94745	3.33289	2.69922
H0W5L8	Serpin family H member 1	SERPINH	3.91527	0.000135647	2.15326	-5.04994	-2.61355	0.170915	0.797109	1.8406	-2.10283	-1.78074	-2.02567	-2.16395	-3.04791	-3.33435	-3.08079	-5.16553	-0.093891	3.53398	0.422205	2.74009	0.133035	-1.96854	-3.81818	-1.49038
H0UZM9	Stress induced phosphoprotein 1	STIP1	0.978518	0.0440119	-2.87513	-4.00505	-2.25589	-2.88659	-4.15078	-2.54468	-1.99856	-2.37922	-3.92936	-2.37477	-3.17091	-1.4768	-3.17866	-4.61351	-2.49627	-3.00561	-2.08572	-0.826635	-2.65297	-1.50635	-2.22214	-1.67088
A0A286XC44	Stathmin	STMN1	1.62023	0.0375734	-2.34591	-2.42896	-1.01834	-1.38777	-2.25981	1.64502	-1.82285	-1.21503	-1.60232	-3.88946	-1.37273	-0.782065	-1.43355	-1.10449	-2.22641	1.39975	-0.544063	2.06205	-1.8808	0.250185	0.850876	0.787261
A0A286Y2Y8	TATA-box binding protein associated factor 15	TAF15	1.32638	0.0126754	-3.73405	-3.3758	-4.13457	-2.54949	-3.50893	-3.20597	-2.90877	-1.81092	-2.60605	-4.03717	-3.7184	-4.30661	-3.9281	-2.57951	0.0541582	-0.923875	-1.67489	-2.09589	-1.84927	-2.75321	-4.05221	-3.0569
H0W7H0	Transgelin	TAGLN2	1.25857	0.0351884	1.70701	0.741397	1.85414	0.476276	1.90926	1.09342	-0.513055	-0.182812	1.10061	-2.68549	-0.459797	0.826201	0.216294	0	1.34893	0.801378	2.48415	2.76585	1.46032	0.615879	-0.365082	0.726202
A0A286XED8	Uncharacterized protein	Tf	-0.977454	0.0258929	1.90525	1.47888	1.6421	1.81249	1.82741	1.55423	1.53769	1.30245	3.4979	0.855725	1.90786	1.00402	2.1912	1.89469	0.90596	0.553702	1.13183	1.10368	1.06477	0.35957	1.4647	-0.847682
A0A286XV62	Uncharacterized protein	Tf	-0.683711	0.0443844	1.60627	2.74356	1.91144	2.81986	2.02307	1.50739	2.62733	2.17784	3.54317	1.64766	2.43849	1.32226	3.18182	2.45185	1.86876	1.79894	1.82064	0.6125	2.56189	2.19462	1.77111	1.55233
H0V9Q6	Tropomyosin 1	TPM1	1.2649	0.00538803	0.0618176	-2.06211	-0.428719	0.323349	0	1.45725	-0.680579	-0.587494	-2.37549	-0.515841	-1.35953	0.192222	-1.04035	0.116585	1.03239	0.535634	-0.784067	-0.170204	0.00688292	0.0228282	-0.990146	-0.725652
H0VP72	Tropomyosin 4	TPM4	1.38508	0.00311415	0.747311	0.00754409	0.906145	-0.268991	0.964953	1.06895	-2.72115	-0.825659	-1.5516	-1.21089	-0.615126	-0.0341809	-1.28904	-0.172785	0.877118	2.0293	0.774276	1.69772	0.358777	-0.298083	0.209683	1.03856
H0UVC5	Vimentin	VIM	1.61556	0.0238941	2.23375	0.271122	3.45989	1.95171	3.20117	2.69633	-0.366049	0.231569	0.534473	0.241263	-1.21057	1.15878	0.82159	0.233584	1.88084	3.7652	2.19288	3.16652	2.53206	1.70272	1.01057	-0.717639
H0V2R8	Tryptophanyl-tRNA synthetase	WARS	0.955783	0.0386029	-2.84113	-4.10688	-2.32182	-4.3383	-2.43636	-1.25952	-2.4109	-3.41563	-3.83115	-3.46647	-2.54707	-2.87632	-4.08586	-2.36848	-1.77231	-2.22512	-1.67418	-1.79697	-2.28452	-1.96677	-3.73167	-3.15633
A0A286XJE0	Uncharacterized protein		-0.769251	0.0472694	1.45845	1.12728	2.62223	1.31056	2.50351	0.588805	2.29982	3.26402	3.46594	1.46286	2.53849	3.67279	2.65611	2.10154	2.1955	1.80368	0.356678	1.29779	2.00615	1.45588	2.08362	1.60959
A0A286XKE7	Uncharacterized protein		-1.25869	0.0259585	-1.81415	0.973087	-0.785133	0.559832	-0.236059	-0.815358	1.03907	-4.19758	2.97755	0.107687	1.2488	-0.50669	1.63502	2.57409	0.697991	0.378432	-0.828399	-1.51471	0.456351	0.770387	1.12129	0.417653
A0A286XZZ1	Myelin basic protein	MBP	2.89094	0.0159581	2.37612	-0.926964	0.492808	-0.402669	5.6006	4.94613	0.203757	-1.22517	-0.676654	-0.0663432	-1.65136	-7.38505	0.968299	-0.0653341	1.63384	4.86565	3.82084	4.27295	3.71733	-2.16873	1.9137	-0.127354
A0A286Y219	Uncharacterized protein		-0.862215	0.0371612	1.60444	1.88783	0.685951	2.23743	1.2359	1.21772	2.84183	1.60544	3.16083	2.41354	3.09104	2.34927	3.74853	2.85431	2.5719	1.82358	1.86749	1.35726	0.748794	1.97578	2.71102	1.83059
H0W7A0	Uncharacterized protein		-0.860659	0.0408094	3.32418	4.72518	3.48484	4.55756	3.56737	3.30827	3.02871	3.65653	4.20925	3.53326	3.73324	3.94726	3.79476	3.97301	1.75859	2.7445	3.54658	3.18362	4.03651	1.89927	3.70018	2.01047
P01862	Ig gamma-2 chain C region		-0.755267	0.0362351	6.32129	7.41184	6.86086	7.20865	7.2794	5.0871	7.02353	5.70497	7.2713	6.43476	6.60775	6.90615	6.56466	6.2622	5.45717	5.93545	5.59641	5.61473	5.83739	5.38471	6.62678	6.77969

## Sheet: s5
Supplementary table 5. DAVID gene ontology result of biological process compared between saline and DVV treated group.
Term	Count	%	PValue	Genes	Pop Hits*	Fold Enrichment	FDR**
negative regulation of cellular component organization	8	17.7778	0.00048297	PRNP, GSN, GMFG, CAPZA1, LMNA, FBLN1, VIM, OTUB1	534	0.429779	0.429779
negative regulation of response to stimulus	11	24.4444	0.000652466	PRNP, COL3A1, ANXA2, IGFBP5, PDE2A, LMNA, DAG1, FBLN1, PGLYRP1, DKK3, OTUB1	1144	0.429779	0.429779
extracellular matrix organization	5	11.1111	0.00131278	COL3A1, ANXA2, SERPINH1, DAG1, FBLN1	178	0.429779	0.429779
extracellular structure organization	5	11.1111	0.00134023	COL3A1, ANXA2, SERPINH1, DAG1, FBLN1	179	0.429779	0.429779
supramolecular fiber organization	7	15.5556	0.00161814	COL3A1, GSN, ANXA2, GMFG, CAPZA1, SERPINH1, VIM	478	0.429779	0.429779
response to cytokine	7	15.5556	0.00179824	PDIA3, COL3A1, GSN, FASN, PDE2A, VIM, P4HB	488	0.429779	0.429779
negative regulation of multicellular organismal process	8	17.7778	0.00460292	PRNP, COL3A1, EFEMP1, ANXA2, IGFBP5, LMNA, VIM, PGLYRP1	789	0.926504	0.926504
regulation of cellular component organization	12	26.6667	0.00571186	PRNP, GSN, ANXA2, IGFBP5, GMFG, CAPZA1, LMNA, DAG1, FBLN1, VIM, P4HB, OTUB1	1783	0.926504	0.926504
collagen fibril organization	3	6.66667	0.00603819	COL3A1, ANXA2, SERPINH1	43	0.926504	0.926504
cellular response to cytokine stimulus	6	13.3333	0.00646097	PDIA3, GSN, FASN, PDE2A, VIM, P4HB	443	0.926504	0.926504
negative regulation of organelle organization	5	11.1111	0.00803179	GSN, GMFG, CAPZA1, LMNA, OTUB1	295	0.977792	0.977792
negative regulation of cell differentiation	6	13.3333	0.00818236	COL3A1, EFEMP1, IGFBP5, FBLN1, VIM, PGLYRP1	469	0.977792	0.977792
cellular response to organonitrogen compound	5	11.1111	0.00911252	PRNP, COL3A1, IGFBP5, PDE2A, VIM	306	1	1
cell development	10	22.2222	0.0109545	COL3A1, ANXA2, FASN, LMNA, SERPINH1, DAG1, FBLN1, VIM, P4HB, EMB	1412	1	1
regulation of cell communication	13	28.8889	0.0112483	PDIA3, PRNP, IGFBP5, ANXA2, PDE2A, FBLN1, DKK3, COL3A1, RBP4, FABP5, LMNA, DAG1, P4HB	2232	1	1
regulation of signaling	13	28.8889	0.0119825	PDIA3, PRNP, IGFBP5, ANXA2, PDE2A, FBLN1, DKK3, COL3A1, RBP4, FABP5, LMNA, DAG1, P4HB	2250	1	1
regulation of signal transduction	12	26.6667	0.0126915	PDIA3, PRNP, COL3A1, ANXA2, FABP5, IGFBP5, PDE2A, LMNA, DAG1, FBLN1, P4HB, DKK3	1983	1	1
blood coagulation, fibrin clot formation	2	4.44444	0.0135233	F13A1, FBLN1	5	1	1
negative regulation of muscle adaptation	2	4.44444	0.0135233	IGFBP5, LMNA	5	1	1
macromolecular complex subunit organization	9	20	0.0139967	PRNP, COL3A1, GSN, ANXA2, GMFG, CAPZA1, SERPINH1, RPSA, H1-2	1214	1	1
negative regulation of cell motility	4	8.88889	0.0169483	COL3A1, IGFBP5, DAG1, FBLN1	201	1	1
cellular response to nitrogen compound	5	11.1111	0.0189006	PRNP, COL3A1, IGFBP5, PDE2A, VIM	380	1	1
system process	8	17.7778	0.0198732	PRNP, RBP4, GSN, FABP5, IGFBP5, GNB1, PDE2A, LMNA	1042	1	1
negative regulation of cellular component movement	4	8.88889	0.0199913	COL3A1, IGFBP5, DAG1, FBLN1	214	1	1
interaction with host	3	6.66667	0.0212691	DAG1, P4HB, PGLYRP1	83	1	1
actin filament severing	2	4.44444	0.021552	GSN, GMFG	8	1	1
negative regulation of locomotion	4	8.88889	0.0222644	COL3A1, IGFBP5, DAG1, FBLN1	223	1	1
response to organonitrogen compound	5	11.1111	0.0223584	PRNP, COL3A1, IGFBP5, PDE2A, VIM	400	1	1
regulation of cellular protein metabolic process	10	22.2222	0.02383	PRNP, GSN, ANXA2, IGFBP5, LMNA, DAG1, FBLN1, VIM, EEF2, OTUB1	1603	1	1
negative regulation of cellular protein metabolic process	6	13.3333	0.0243531	PRNP, ANXA2, IGFBP5, DAG1, FBLN1, OTUB1	617	1	1
lipid transport	4	8.88889	0.0246743	ANXA2, FABP5, NPC2, APOC3	232	1	1
protein complex subunit organization	7	15.5556	0.0288685	PRNP, COL3A1, GSN, ANXA2, GMFG, CAPZA1, SERPINH1	877	1	1
negative regulation of signal transduction	7	15.5556	0.0303113	PRNP, IGFBP5, PDE2A, LMNA, DAG1, FBLN1, DKK3	887	1	1
cellular response to organic substance	9	20	0.0320204	PDIA3, PRNP, COL3A1, GSN, IGFBP5, FASN, PDE2A, VIM, P4HB	1412	1	1
positive regulation of cellular component organization	7	15.5556	0.0321055	PRNP, GSN, ANXA2, GMFG, LMNA, DAG1, P4HB	899	1	1
response to interleukin-7	2	4.44444	0.0321583	PDIA3, P4HB	12	1	1
cellular response to interleukin-7	2	4.44444	0.0321583	PDIA3, P4HB	12	1	1
barbed-end actin filament capping	2	4.44444	0.0321583	GSN, CAPZA1	12	1	1
negative regulation of protein metabolic process	6	13.3333	0.0325054	PRNP, ANXA2, IGFBP5, DAG1, FBLN1, OTUB1	666	1	1
negative regulation of developmental process	6	13.3333	0.0328708	COL3A1, EFEMP1, IGFBP5, FBLN1, VIM, PGLYRP1	668	1	1
eye development	4	8.88889	0.033369	RBP4, EFEMP1, GNB1, VIM	261	1	1
negative regulation of muscle hypertrophy	2	4.44444	0.0347925	IGFBP5, LMNA	13	1	1
lipid localization	4	8.88889	0.0350109	ANXA2, FABP5, NPC2, APOC3	266	1	1
response to organic substance	10	22.2222	0.0356319	PDIA3, PRNP, COL3A1, RBP4, GSN, IGFBP5, FASN, PDE2A, VIM, P4HB	1718	1	1
glucose metabolic process	3	6.66667	0.0364045	RBP4, FABP5, GALM	111	1	1
regulation of cell differentiation	8	17.7778	0.0366492	COL3A1, EFEMP1, IGFBP5, DAG1, FBLN1, VIM, P4HB, PGLYRP1	1182	1	1
negative regulation of cell communication	7	15.5556	0.0379097	PRNP, IGFBP5, PDE2A, LMNA, DAG1, FBLN1, DKK3	935	1	1
regulation of protein metabolic process	10	22.2222	0.0381701	PRNP, GSN, ANXA2, IGFBP5, LMNA, DAG1, FBLN1, VIM, EEF2, OTUB1	1739	1	1
negative regulation of signaling	7	15.5556	0.0384224	PRNP, IGFBP5, PDE2A, LMNA, DAG1, FBLN1, DKK3	938	1	1
actin filament polymerization	3	6.66667	0.0388269	GSN, GMFG, CAPZA1	115	1	1
negative regulation of cytoskeleton organization	3	6.66667	0.0388269	GSN, GMFG, CAPZA1	115	1	1
wound healing	4	8.88889	0.0391214	COL3A1, ANXA2, F13A1, FBLN1	278	1	1
negative regulation of supramolecular fiber organization	3	6.66667	0.039442	GSN, GMFG, CAPZA1	116	1	1
regulation of cellular amide metabolic process	4	8.88889	0.0412659	PRNP, IGFBP5, VIM, EEF2	284	1	1
cellular response to chemical stimulus	10	22.2222	0.0414869	PDIA3, PRNP, COL3A1, GSN, IGFBP5, FASN, PDE2A, LMNA, VIM, P4HB	1765	1	1
response to nitrogen compound	5	11.1111	0.0423077	PRNP, COL3A1, IGFBP5, PDE2A, VIM	489	1	1
regulation of actin filament polymerization	3	6.66667	0.0425732	GSN, GMFG, CAPZA1	121	1	1
blood coagulation	3	6.66667	0.0432104	ANXA2, F13A1, FBLN1	122	1	1
hemostasis	3	6.66667	0.0464503	ANXA2, F13A1, FBLN1	127	1	1
intracellular cholesterol transport	2	4.44444	0.0478592	ANXA2, NPC2	18	1	1
coagulation	3	6.66667	0.0484363	ANXA2, F13A1, FBLN1	130	1	1
regulation of actin filament length	3	6.66667	0.0511322	GSN, GMFG, CAPZA1	134	1	1
regulation of actin polymerization or depolymerization	3	6.66667	0.0511322	GSN, GMFG, CAPZA1	134	1	1
intracellular sterol transport	2	4.44444	0.0530377	ANXA2, NPC2	20	1	1
glucose homeostasis	3	6.66667	0.0531893	RBP4, FABP5, IGFBP5	137	1	1
carbohydrate homeostasis	3	6.66667	0.0531893	RBP4, FABP5, IGFBP5	137	1	1
hexose metabolic process	3	6.66667	0.0552758	RBP4, FABP5, GALM	140	1	1
collagen biosynthetic process	2	4.44444	0.0581889	SERPINH1, VIM	22	1	1
negative regulation of interferon-gamma production	2	4.44444	0.0607543	PRNP, PGLYRP1	23	1	1
actin polymerization or depolymerization	3	6.66667	0.0617064	GSN, GMFG, CAPZA1	149	1	1
response to oxygen-containing compound	6	13.3333	0.0648753	PRNP, COL3A1, RBP4, IGFBP5, PDE2A, VIM	807	1	1
response to wounding	4	8.88889	0.06498	COL3A1, ANXA2, F13A1, FBLN1	342	1	1
intracellular lipid transport	2	4.44444	0.0658647	ANXA2, NPC2	25	1	1
peptide cross-linking	2	4.44444	0.0658647	COL3A1, F13A1	25	1	1
monosaccharide metabolic process	3	6.66667	0.0668778	RBP4, FABP5, GALM	156	1	1
regulation of protein polymerization	3	6.66667	0.0691376	GSN, GMFG, CAPZA1	159	1	1
cellular response to cAMP	2	4.44444	0.0709482	IGFBP5, PDE2A	27	1	1
actin filament capping	2	4.44444	0.0734799	GSN, CAPZA1	28	1	1
striated muscle adaptation	2	4.44444	0.0734799	IGFBP5, LMNA	28	1	1
negative regulation of cellular metabolic process	8	17.7778	0.0749336	PRNP, ANXA2, IGFBP5, PDE2A, DAG1, FBLN1, OTUB1, H1-2	1385	1	1
regulation of muscle hypertrophy	2	4.44444	0.0760049	IGFBP5, LMNA	29	1	1
cellular response to oxygen-containing compound	5	11.1111	0.0783311	PRNP, COL3A1, IGFBP5, PDE2A, VIM	601	1	1
response to cAMP	2	4.44444	0.0810349	IGFBP5, PDE2A	31	1	1
peptide metabolic process	5	11.1111	0.0817463	PRNP, IGFBP5, RPSA, VIM, EEF2	610	1	1
regulation of intracellular signal transduction	7	15.5556	0.0821417	PRNP, COL3A1, IGFBP5, PDE2A, DAG1, FBLN1, P4HB	1134	1	1
negative regulation of actin filament depolymerization	2	4.44444	0.0835399	GSN, CAPZA1	32	1	1
negative regulation of macromolecule metabolic process	8	17.7778	0.0868811	PRNP, ANXA2, IGFBP5, PDE2A, DAG1, FBLN1, OTUB1, H1-2	1434	1	1
peptidyl-lysine trimethylation	2	4.44444	0.0885301	LMNA, H1-2	34	1	1
negative regulation of intracellular signal transduction	4	8.88889	0.0932117	PRNP, PDE2A, DAG1, FBLN1	399	1	1
negative regulation of cell migration	3	6.66667	0.0947159	COL3A1, IGFBP5, DAG1	191	1	1
negative regulation of cell development	3	6.66667	0.0963962	COL3A1, FBLN1, VIM	193	1	1
regulation of organelle organization	6	13.3333	0.0964701	GSN, ANXA2, GMFG, CAPZA1, LMNA, OTUB1	908	1	1
negative regulation of protein modification process	4	8.88889	0.0980775	PRNP, DAG1, FBLN1, OTUB1	408	1	1
regulation of cell motility	5	11.1111	0.0995072	COL3A1, IGFBP5, LMNA, DAG1, FBLN1	654	1	1
*Population hits
**False discovery rate

## Sheet: s6
Supplementary table 6. DAVID gene ontology result of biological process compared between control and DVV treated group.
Term	Count	%	PValue	Genes	Pop Hits*	Fold Enrichment	FDR**
protein activation cascade	6	10.9091	7.633e-07	C1S, F12, F13A1, C4BPA, FBLN1, C8A	46	33.6827	0.00100374
blood coagulation	6	10.9091	9.31792e-05	F12, F13A1, PLG, FBLN1, KLKB1, KNG1	122	12.7	0.0413585
hemostasis	6	10.9091	0.000112684	F12, F13A1, PLG, FBLN1, KLKB1, KNG1	127	12.2	0.0413585
coagulation	6	10.9091	0.000125805	F12, F13A1, PLG, FBLN1, KLKB1, KNG1	130	11.9185	0.0413585
regulation of body fluid levels	7	12.7273	0.000191376	F12, STMN1, F13A1, PLG, FBLN1, KLKB1, KNG1	225	8.03395	0.048226
negative regulation of blood coagulation	4	7.27273	0.000233998	F12, PLG, KLKB1, KNG1	32	32.2793	0.048226
negative regulation of hemostasis	4	7.27273	0.000256716	F12, PLG, KLKB1, KNG1	33	31.3011	0.048226
negative regulation of coagulation	4	7.27273	0.00033329	F12, PLG, KLKB1, KNG1	36	28.6927	0.0547845
extracellular matrix organization	6	10.9091	0.000540278	POSTN, PRDX4, COL11A1, COL5A2, FBLN1, FMOD	178	8.70452	0.0709468
extracellular structure organization	6	10.9091	0.000554242	POSTN, PRDX4, COL11A1, COL5A2, FBLN1, FMOD	179	8.65589	0.0709468
wound healing	7	12.7273	0.000593472	F12, F13A1, PLG, FBLN1, KLKB1, CD44, KNG1	278	6.5023	0.0709468
negative regulation of wound healing	4	7.27273	0.00104536	F12, PLG, KLKB1, KNG1	53	19.4894	0.114554
cellular modified amino acid metabolic process	5	9.09091	0.00128997	PRDX4, CKB, P4HB, CRYM, CTSB	126	10.2474	0.129537
fibrinolysis	3	5.45455	0.00142998	F12, PLG, KLKB1	15	51.6468	0.129537
regulation of blood coagulation	4	7.27273	0.00164798	F12, PLG, KLKB1, KNG1	62	16.6603	0.129537
negative regulation of response to wounding	4	7.27273	0.00172581	F12, PLG, KLKB1, KNG1	63	16.3958	0.129537
response to wounding	7	12.7273	0.00173349	F12, F13A1, PLG, FBLN1, KLKB1, CD44, KNG1	342	5.28549	0.129537
regulation of hemostasis	4	7.27273	0.00180591	F12, PLG, KLKB1, KNG1	64	16.1396	0.129537
supramolecular fiber organization	8	14.5455	0.00198567	COL11A1, STMN1, TPM1, COL5A2, DSTN, PDXP, VIM, FMOD	478	4.32191	0.129537
regulation of coagulation	4	7.27273	0.00206003	F12, PLG, KLKB1, KNG1	67	15.417	0.129537
complement activation, classical pathway	3	5.45455	0.00206866	C1S, C4BPA, C8A	18	43.039	0.129537
humoral immune response mediated by circulating immunoglobulin	3	5.45455	0.00571399	C1S, C4BPA, C8A	30	25.8234	0.341541
complement activation	3	5.45455	0.00729859	C1S, C4BPA, C8A	34	22.7854	0.399902
endodermal cell differentiation	3	5.45455	0.00729859	COL11A1, COL5A2, COL12A1	34	22.7854	0.399902
negative regulation of multicellular organismal process	9	16.3636	0.00886427	PRNP, PRDX4, EFEMP1, F12, COL5A2, PLG, VIM, KLKB1, KNG1	789	2.94564	0.458157
endoderm formation	3	5.45455	0.00905862	COL11A1, COL5A2, COL12A1	38	20.3869	0.458157
regulation of wound healing	4	7.27273	0.0100356	F12, PLG, KLKB1, KNG1	118	8.7537	0.488773
positive regulation of fibrinolysis	2	3.63636	0.0113281	F12, KLKB1	3	172.156	0.521334
collagen fibril organization	3	5.45455	0.0114971	COL11A1, COL5A2, FMOD	43	18.0163	0.521334
regulation of response to wounding	4	7.27273	0.0152895	F12, PLG, KLKB1, KNG1	138	7.48504	0.670188
blood coagulation, fibrin clot formation	2	3.63636	0.0188103	F13A1, FBLN1	5	103.294	0.79792
endoderm development	3	5.45455	0.0209669	COL11A1, COL5A2, COL12A1	59	13.1305	0.841507
regulation of cell morphogenesis	5	9.09091	0.02118	EPB41, TPM1, FBLN1, P4HB, CD44	280	4.61132	0.841507
peptidyl-proline hydroxylation to 4-hydroxy-L-proline	2	3.63636	0.0225306	PRDX4, P4HB	6	86.078	0.841507
organic hydroxy compound metabolic process	5	9.09091	0.022691	RBP4, PON1, PDXP, CRYM, CTSB	286	4.51458	0.841507
response to organic substance	13	23.6364	0.0234141	PRNP, POSTN, F12, PDE2A, PDXP, STIP1, RBP4, FASN, COL5A2, VIM, P4HB, CD44, CTSB	1718	1.95404	0.841507
cellular response to oxygen-containing compound	7	12.7273	0.0249914	PRNP, POSTN, PDE2A, TPM1, COL5A2, PDXP, VIM	601	3.00772	0.841507
negative regulation of response to stimulus	10	18.1818	0.0258186	PRNP, F12, PDE2A, STMN1, PLG, C4BPA, FBLN1, KLKB1, CD44, KNG1	1144	2.25729	0.841507
4-hydroxyproline metabolic process	2	3.63636	0.0262371	PRDX4, P4HB	7	73.7812	0.841507
peptidyl-proline hydroxylation	2	3.63636	0.0262371	PRDX4, P4HB	7	73.7812	0.841507
regulation of fibrinolysis	2	3.63636	0.0262371	F12, KLKB1	7	73.7812	0.841507
protein maturation	4	7.27273	0.0276142	PRDX4, F12, C4BPA, KLKB1	173	5.97073	0.862357
cellular response to organonitrogen compound	5	9.09091	0.0281987	PRNP, PDE2A, COL5A2, PDXP, VIM	306	4.21951	0.862357
response to oxygen-containing compound	8	14.5455	0.0309785	PRNP, POSTN, RBP4, PDE2A, TPM1, COL5A2, PDXP, VIM	807	2.55994	0.925835
proteolysis	8	14.5455	0.0334003	PSMB6, PSMB7, PSMA3, F12, C4BPA, KLKB1, CD44, CTSB	820	2.51936	0.940334
protein depolymerization	3	5.45455	0.033539	STMN1, DSTN, PDXP	76	10.1934	0.940334
peptidyl-proline modification	2	3.63636	0.0336089	PRDX4, P4HB	9	57.3853	0.940334
positive regulation of actin filament depolymerization	2	3.63636	0.0372743	DSTN, PDXP	10	51.6468	0.990957
cellular protein complex disassembly	3	5.45455	0.040252	STMN1, DSTN, PDXP	84	9.22264	0.990957
B cell mediated immunity	3	5.45455	0.0411243	C1S, C4BPA, C8A	85	9.11414	0.990957
immunoglobulin mediated immune response	3	5.45455	0.0411243	C1S, C4BPA, C8A	85	9.11414	0.990957
response to interleukin-7	2	3.63636	0.0445644	STIP1, P4HB	12	43.039	0.990957
cellular response to interleukin-7	2	3.63636	0.0445644	STIP1, P4HB	12	43.039	0.990957
positive regulation of protein depolymerization	2	3.63636	0.0445644	DSTN, PDXP	12	43.039	0.990957
formation of primary germ layer	3	5.45455	0.0455921	COL11A1, COL5A2, COL12A1	90	8.6078	0.990957
humoral immune response	3	5.45455	0.0483554	C1S, C4BPA, C8A	93	8.33013	0.990957
negative regulation of response to external stimulus	4	7.27273	0.0510163	F12, PLG, KLKB1, KNG1	221	4.67392	0.990957
organophosphate catabolic process	3	5.45455	0.0521328	PON1, PDE2A, PDXP	97	7.98662	0.990957
protein complex disassembly	3	5.45455	0.0530933	STMN1, DSTN, PDXP	98	7.90512	0.990957
cellular response to nitrogen compound	5	9.09091	0.0550813	PRNP, PDE2A, COL5A2, PDXP, VIM	380	3.39782	0.990957
skeletal system development	5	9.09091	0.0568293	EFEMP1, COL11A1, COL5A2, BGN, CD44	384	3.36242	0.990957
thyroid hormone metabolic process	2	3.63636	0.0589828	CRYM, CTSB	16	32.2793	0.990957
cellular response to chemical stimulus	12	21.8182	0.0617683	STIP1, PRNP, POSTN, FASN, PDE2A, TPM1, COL5A2, PDXP, VIM, P4HB, CD44, CTSB	1765	1.7557	0.990957
cell aggregation	2	3.63636	0.062554	MPZ, COL11A1	17	30.3805	0.990957
negative regulation of intracellular signal transduction	5	9.09091	0.0636515	PRNP, PDE2A, STMN1, FBLN1, CD44	399	3.23602	0.990957
hormone metabolic process	3	5.45455	0.0640657	RBP4, CRYM, CTSB	109	7.10736	0.990957
response to organonitrogen compound	5	9.09091	0.0641212	PRNP, PDE2A, COL5A2, PDXP, VIM	400	3.22793	0.990957
protein folding	3	5.45455	0.0650987	PRDX4, P4HB, PPID	110	7.04275	0.990957
protein hydroxylation	2	3.63636	0.066112	PRDX4, P4HB	18	28.6927	0.990957
plasminogen activation	2	3.63636	0.066112	F12, KLKB1	18	28.6927	0.990957
positive regulation of protein complex disassembly	2	3.63636	0.066112	DSTN, PDXP	18	28.6927	0.990957
cellular response to endogenous stimulus	7	12.7273	0.0662808	PRNP, PDE2A, COL5A2, PDXP, VIM, CD44, CTSB	762	2.37223	0.990957
sensory organ development	5	9.09091	0.0703959	RBP4, EFEMP1, COL11A1, COL5A2, VIM	413	3.12632	0.990957
viral process	5	9.09091	0.072389	NPC2, STMN1, P4HB, PPID, CTSB	417	3.09633	0.990957
macromolecular complex disassembly	3	5.45455	0.0757305	STMN1, DSTN, PDXP	120	6.45585	0.990957
eye development	4	7.27273	0.0759572	RBP4, EFEMP1, COL5A2, VIM	261	3.95761	0.990957
response to oxidative stress	4	7.27273	0.0766398	PRNP, PRDX4, TPM1, P4HB	262	3.9425	0.990957
multi-organism cellular process	5	9.09091	0.07698	NPC2, STMN1, P4HB, PPID, CTSB	426	3.03092	0.990957
response to external stimulus	10	18.1818	0.0778306	POSTN, NPC2, F12, COL11A1, STMN1, PLG, C4BPA, VIM, KLKB1, KNG1	1404	1.83927	0.990957
cellular response to organic substance	10	18.1818	0.0800654	STIP1, PRNP, FASN, PDE2A, COL5A2, PDXP, VIM, P4HB, CD44, CTSB	1412	1.82885	0.990957
macromolecule catabolic process	7	12.7273	0.0836525	PSMB6, PSMB7, PSMA3, PSMC4, C4BPA, CD44, CTSB	810	2.23165	0.990957
cellular response to cytokine stimulus	5	9.09091	0.086048	STIP1, FASN, PDE2A, VIM, P4HB	443	2.91461	0.990957
cell morphogenesis	6	10.9091	0.0862637	EPB41, STMN1, TPM1, FBLN1, P4HB, CD44	625	2.47905	0.990957
gastrulation	3	5.45455	0.0868747	COL11A1, COL5A2, COL12A1	130	5.95925	0.990957
positive regulation of binding	3	5.45455	0.0880153	EPB41, PON1, STMN1	131	5.91376	0.990957
interspecies interaction between organisms	5	9.09091	0.0882559	NPC2, STMN1, P4HB, PPID, CTSB	447	2.88852	0.990957
symbiosis, encompassing mutualism through parasitism	5	9.09091	0.0882559	NPC2, STMN1, P4HB, PPID, CTSB	447	2.88852	0.990957
actin cytoskeleton organization	5	9.09091	0.08993	EPB41, STMN1, TPM1, DSTN, PDXP	450	2.86927	0.990957
peptide cross-linking	2	3.63636	0.0906505	BGN, F13A1	25	20.6587	0.990957
activation of immune response	4	7.27273	0.0930816	PRNP, C1S, C4BPA, C8A	285	3.62434	0.990957
protein catabolic process	6	10.9091	0.0946486	PSMB6, PSMB7, PSMA3, PSMC4, C4BPA, CTSB	643	2.40965	0.990957
oxoacid metabolic process	6	10.9091	0.0985081	PRDX4, FASN, PON1, BGN, P4HB, NIT2	651	2.38004	0.990957
alpha-amino acid metabolic process	3	5.45455	0.0996644	PRDX4, P4HB, NIT2	141	5.49434	0.990957
*Population hits
**False discovery rate

## Sheet: s7
Supplementary table 7. KEGG pathwya analysis results
KEGGpathway ID	Description	FDR value	Genes
map04610	Complement and coagulation cascades	1.2e-10	A2M, C4bpa, KLKB1, F13A1, C1S, C8A, PLG, KNG1, C4a, F12
map05020	Prion disease	0.00039	Psmb6, STIP1, PSMC4, PSMA3, PSMB7, C8A, HSPA5, Prnp
map03050	Proteasome	0.0099	Psmb6, PSMC4, PSMA3, PSMB7
map05206	MicroRNAs in cancer	0.0199	Vim, Hnrnpk, CD44, TPM1, STMN1
